# Supplementary material for: Mendelian randomization provides support for obesity as a risk factor for meningioma
Source: Sci Rep. 2019 Jan 22;9:309. doi: 10.1038/s41598-018-36186-6 (PMC6343031; doi:10.1038/s41598-018-36186-6)
Supplement: Supplementary file 2 — Supplementary Tables 1-5 [file 41598_2018_36186_MOESM2_ESM.xlsx]

## Sheet: Index
SUPPLEMENTARY TABLES
Mendelian randomization provides support for obesity as a risk factor for meningioma
Hannah Takahashi, Alex J. Cornish, Amit Sud, Philip J. Law, Linden Disney-Hogg, Lisa Calvocoressi, Lingeng Lu,
Helen M. Hansen, Ivan Smirnov, Kyle M. Walsh, Johannes Schramm, Per Hoffmann, Markus M. Nöthen, Karl-Heinz Jöckel,
Joellen M. Schildkraut, Matthias Simon, Melissa Bondy, Margaret Wrensch, Joseph L. Wiemels, Elizabeth B. Claus, Clare Turnbull, Richard S. Houlston.
Supplementary Table S1: SNPs excluded from analysis.
Supplementary Table S2: Effect allele, frequency, effect on obesity-related trait and strength of association with meningioma for SNPs used as genetic instruments.
Supplementary Table S3: Results of MR-Egger analyses of potential bias in causal estimates.
Supplementary Table S4: Results of leave-one-out MR-Egger regression analyses for BMI and risk of meningioma.
Supplementary Table S5: Summary of the two meningioma GWAS.

## Sheet: Supp. Table S1
Supplementary Table S1: SNPs excluded from analysis.
Obesity-related trait	SNP	Reason
BMI	rs10058464	Missing data
BMI	rs1014194	Missing data
BMI	rs11677541	Missing data
BMI	rs12651833	Missing data
BMI	rs13184896	Missing data
BMI	rs17448885	Missing data
BMI	rs1814170	Failed HEIDI
BMI	rs329122	Missing data
BMI	rs3803286	Failed HEIDI
BMI	rs6877851	Missing data
BMI	rs7084454	Failed HEIDI
BMI	rs731834	Missing data
BMI	rs769051	Missing data
BMR	rs113221946	Missing data
BMR	rs115910474	Missing data
BMR	rs11678716	Missing data
BMR	rs12209223	Failed HEIDI
BMR	rs12478139	Missing data
BMR	rs12998320	Missing data
BMR	rs2082511	Missing data
BMR	rs3803286	Failed HEIDI
BMR	rs3811059	Missing data
BMR	rs4976261	Failed HEIDI
BMR	rs6755070	Missing data
BMR	rs76179188	Missing data
Body Fat Percentage	rs11012732	Failed HEIDI
Body Fat Percentage	rs183315407	Missing data
Body Fat Percentage	rs3803286	Failed HEIDI
Body Fat Percentage	rs4657796	Missing data
Body Fat Percentage	rs61806005	Missing data
Body Fat Percentage	rs7536948	Missing data
DBP	rs1353776	Missing data
DBP	rs6789511	Missing data
Fasting Glucose	rs10747083	Missing data
Fasting Glucose	rs10811661	Missing data
Fasting Glucose	rs3829109	Missing data
HDL	rs4983559	Missing data
HDL	rs838880	Missing data
LDL	rs11136341	Missing data
LDL	rs1800562	Missing data
LDL	rs1801689	Missing data
LDL	rs2479409	Missing data
LDL	rs4420638	Missing data
LDL	rs9411489	Missing data
SBP	rs2447606	Missing data
SBP	rs55914222	Missing data
SBP	rs7432737	Missing data
Total Cholesterol	rs11563251	Missing data
Total Cholesterol	rs1997243	Missing data
Total Cholesterol	rs7570971	Missing data
Triglycerides	rs1260326	Missing data
Triglycerides	rs6831256	Missing data
Triglycerides	rs998584	Missing data
Waist Circumference	rs11012732	Failed HEIDI
Waist Circumference	rs3803286	Failed HEIDI

## Sheet: Supp. Table S2
Supplementary Table S2: Effect allele, frequency, effect on obesity-related trait and strength of association with meningioma for SNPs used as genetic instruments.
BMI
						OR (95% CI)
SNP	Chr	Position *	Effect allele	Other allele	Effect allele frequency	BMI	Meningioma
rs12044597	1	1708801	A	G	0.4971	0.99 (0.98-0.99)	1.01 (0.94-1.10)
rs4648360	1	2723345	T	C	0.4597	0.99 (0.98-0.99)	1.06 (0.97-1.15)
rs2235564	1	6713114	T	C	0.3466	1.01 (1.01-1.02)	1.08 (0.99-1.17)
rs1891215	1	7727854	T	C	0.5426	0.99 (0.98-0.99)	1.00 (0.92-1.09)
rs11121210	1	8708529	T	C	0.3713	0.99 (0.99-0.99)	0.96 (0.88-1.04)
rs10779751	1	11284336	A	G	0.2744	1.01 (1.01-1.02)	1.06 (0.97-1.16)
rs12759296	1	15881237	T	G	0.6891	1.01 (1.01-1.01)	0.97 (0.89-1.05)
rs4920608	1	17319287	T	C	0.6443	0.99 (0.99-0.99)	1.00 (0.92-1.09)
rs6692586	1	23299906	A	G	0.168	1.02 (1.01-1.02)	0.92 (0.83-1.02)
rs12032291	1	32129041	A	G	0.5909	1.01 (1.01-1.02)	0.96 (0.88-1.04)
rs12022461	1	33232525	A	G	0.1795	0.98 (0.98-0.99)	1.02 (0.92-1.13)
rs4653017	1	33776728	T	C	0.6818	1.01 (1.01-1.02)	0.99 (0.91-1.08)
rs7512146	1	34283008	T	G	0.5084	0.99 (0.99-0.99)	1.05 (0.96-1.13)
rs9426003	1	34602870	A	G	0.2952	0.99 (0.98-0.99)	1.00 (0.92-1.09)
rs11577094	1	38026600	T	C	0.08109	1.02 (1.01-1.02)	1.05 (0.91-1.23)
rs2282231	1	39569571	T	C	0.2249	1.02 (1.01-1.02)	1.00 (0.91-1.10)
rs2254542	1	39703114	A	C	0.04233	0.98 (0.97-0.98)	0.89 (0.73-1.10)
rs591088	1	42438196	T	C	0.5589	0.99 (0.99-0.99)	0.98 (0.90-1.06)
rs1707322	1	46505147	A	G	0.2937	0.99 (0.98-0.99)	1.04 (0.96-1.14)
rs977747	1	47684677	T	G	0.4051	1.02 (1.01-1.02)	1.07 (0.99-1.16)
rs657452	1	49589847	A	G	0.3784	1.02 (1.02-1.02)	1.07 (0.99-1.16)
rs17387761	1	51078089	A	G	0.278	0.99 (0.99-0.99)	0.97 (0.89-1.06)
rs3766430	1	54730651	T	C	0.5591	0.99 (0.99-0.99)	1.00 (0.93-1.09)
rs17424278	1	57846394	A	C	0.8946	0.98 (0.98-0.99)	1.04 (0.91-1.19)
rs2481665	1	62594677	T	C	0.5592	1.02 (1.01-1.02)	1.07 (0.99-1.16)
rs10889550	1	65906067	A	G	0.95533	0.98 (0.97-0.98)	1.03 (0.85-1.23)
rs7519259	1	66434743	A	G	0.5356	1.01 (1.01-1.02)	0.98 (0.91-1.06)
rs1993709	1	72838529	A	G	0.1823	0.97 (0.96-0.97)	1.03 (0.93-1.14)
rs7551507	1	74995225	T	C	0.5633	0.98 (0.98-0.98)	0.99 (0.91-1.07)
rs2815324	1	77791689	T	C	0.7835	0.99 (0.98-0.99)	0.98 (0.89-1.09)
rs7536433	1	78023173	T	C	0.2059	0.98 (0.98-0.99)	1.00 (0.90-1.10)
rs17391694	1	78623626	T	C	0.1189	1.03 (1.03-1.04)	0.94 (0.83-1.07)
rs12065553	1	80793118	A	G	0.7074	0.99 (0.99-0.99)	1.04 (0.95-1.13)
rs284227	1	82379446	T	C	0.7448	0.99 (0.98-0.99)	1.02 (0.93-1.11)
rs818524	1	85201228	T	C	0.3061	0.99 (0.99-0.99)	0.92 (0.84-1.00)
rs6690764	1	92976590	A	G	0.7916	0.99 (0.98-0.99)	1.00 (0.91-1.10)
rs1361739	1	96289734	A	G	0.3264	0.98 (0.98-0.99)	1.02 (0.93-1.11)
rs11165643	1	96924097	T	C	0.5828	1.02 (1.02-1.02)	1.01 (0.93-1.09)
rs995258	1	97431052	A	C	0.5779	1.01 (1.01-1.02)	1.00 (0.92-1.09)
rs4523552	1	98328093	T	C	0.2229	1.01 (1.01-1.02)	1.00 (0.91-1.10)
rs1730859	1	107617707	A	G	0.6584	0.99 (0.99-0.99)	0.95 (0.87-1.03)
rs12035149	1	107885018	C	G	0.777	0.99 (0.98-0.99)	1.05 (0.95-1.15)
rs17531363	1	107977075	A	C	0.6967	1.01 (1.01-1.02)	1.08 (0.99-1.18)
rs7550711	1	110082886	T	C	0.03058	1.06 (1.05-1.07)	1.16 (0.93-1.46)
rs12033257	1	112318484	A	G	0.6165	1.01 (1.01-1.02)	1.07 (0.98-1.16)
rs7534091	1	118864616	A	G	0.7493	0.99 (0.99-0.99)	1.04 (0.95-1.14)
rs10923724	1	119546842	T	C	0.5725	0.99 (0.99-0.99)	0.96 (0.88-1.04)
rs6587552	1	151018861	A	G	0.2409	1.02 (1.01-1.02)	1.06 (0.97-1.17)
rs905938	1	154991389	T	C	0.7325	0.99 (0.98-0.99)	1.04 (0.95-1.14)
rs11577179	1	155983710	A	G	0.3721	0.99 (0.99-0.99)	0.91 (0.84-0.99)
rs745596	1	156504579	T	C	0.08033	0.98 (0.98-0.99)	0.95 (0.83-1.10)
rs10733051	1	167280354	A	G	0.5198	1.01 (1.01-1.01)	1.02 (0.94-1.10)
rs4916229	1	171443368	C	G	0.90733	0.98 (0.98-0.99)	0.99 (0.87-1.13)
rs12564992	1	174478100	A	G	0.8856	0.98 (0.98-0.99)	1.02 (0.89-1.15)
rs6691857	1	174885129	T	C	0.03145	0.97 (0.96-0.98)	0.93 (0.73-1.18)
rs11581304	1	177383443	T	C	0.90324	0.98 (0.98-0.99)	1.07 (0.93-1.23)
rs543874	1	177889480	A	G	0.8048	0.95 (0.95-0.96)	1.02 (0.92-1.13)
rs3005710	1	189839840	A	G	0.2117	1.01 (1.01-1.02)	1.00 (0.91-1.10)
rs10920678	1	190239907	A	G	0.4291	1.02 (1.01-1.02)	0.93 (0.85-1.00)
rs2489676	1	190804630	T	G	0.4507	0.99 (0.99-0.99)	1.07 (0.99-1.16)
rs12041258	1	195047936	T	C	0.7713	1.01 (1.01-1.02)	0.93 (0.84-1.02)
rs6676084	1	197094030	T	C	0.3091	0.99 (0.99-0.99)	0.94 (0.86-1.03)
rs2820311	1	201841476	A	G	0.6631	0.98 (0.97-0.98)	0.99 (0.91-1.07)
rs823074	1	205774839	T	C	0.5884	1.01 (1.01-1.01)	1.00 (0.93-1.09)
rs11119208	1	209211968	A	G	0.387	1.01 (1.01-1.01)	1.07 (0.99-1.16)
rs17014375	1	209543560	T	G	0.8652	0.98 (0.98-0.99)	0.97 (0.86-1.09)
rs6661316	1	210095527	T	C	0.5765	1.01 (1.01-1.01)	1.01 (0.93-1.10)
rs11118308	1	219633869	A	G	0.5297	1.01 (1.01-1.01)	1.02 (0.95-1.11)
rs10915840	1	225668524	A	G	0.283	0.99 (0.98-0.99)	0.97 (0.89-1.06)
rs12042959	1	243533273	A	G	0.8495	1.01 (1.01-1.02)	1.08 (0.97-1.21)
rs946824	1	243684019	T	C	0.141	1.02 (1.01-1.02)	1.09 (0.97-1.23)
rs6548221	2	295255	A	G	0.2246	1.01 (1.01-1.02)	0.95 (0.86-1.04)
rs7565976	2	384236	A	G	0.3269	0.99 (0.99-0.99)	0.98 (0.90-1.07)
rs4639527	2	416815	A	G	0.6988	0.98 (0.98-0.99)	0.99 (0.90-1.07)
rs13021737	2	632348	A	G	0.1681	0.94 (0.94-0.95)	0.98 (0.88-1.09)
rs6759670	2	950291	A	C	0.7248	0.99 (0.98-0.99)	1.00 (0.92-1.09)
rs10929925	2	6155557	A	C	0.4301	0.99 (0.98-0.99)	1.01 (0.93-1.09)
rs11096549	2	16607101	T	C	0.7112	1.01 (1.01-1.01)	1.06 (0.97-1.16)
rs10182181	2	25150296	A	G	0.5247	0.97 (0.97-0.97)	0.96 (0.89-1.04)
rs7578575	2	25488819	A	T	0.2974	1.01 (1.01-1.02)	1.01 (0.93-1.11)
rs12468863	2	26940294	T	C	0.5239	0.98 (0.98-0.99)	1.04 (0.96-1.13)
rs7567655	2	28273595	A	G	0.96895	0.97 (0.96-0.98)	1.09 (0.88-1.36)
rs4372836	2	28973883	T	C	0.3034	1.01 (1.01-1.02)	1.00 (0.92-1.09)
rs17327461	2	35512183	T	C	0.4498	1.01 (1.01-1.02)	1.04 (0.96-1.12)
rs17019087	2	36783599	T	C	0.6397	0.99 (0.99-0.99)	1.03 (0.95-1.12)
rs4670627	2	37046711	T	C	0.5629	1.01 (1.01-1.01)	0.99 (0.91-1.07)
rs6713781	2	40291940	C	G	0.4136	0.99 (0.98-0.99)	1.01 (0.93-1.09)
rs2063177	2	41712849	A	G	0.3541	1.01 (1.01-1.02)	0.93 (0.85-1.01)
rs4953577	2	42935961	T	C	0.5525	1.01 (1.01-1.01)	0.97 (0.90-1.05)
rs13425435	2	44776597	A	C	0.6674	1.01 (1.01-1.02)	1.01 (0.92-1.09)
rs13012099	2	47010742	A	G	0.3406	0.99 (0.98-0.99)	1.05 (0.96-1.14)
rs7561278	2	48954905	T	C	0.786	1.02 (1.01-1.02)	1.05 (0.95-1.15)
rs930295	2	50233352	A	C	0.1583	1.02 (1.02-1.03)	0.99 (0.89-1.11)
rs10176705	2	50744774	T	C	0.3825	0.99 (0.98-0.99)	0.98 (0.90-1.06)
rs7601895	2	55281901	C	G	0.7043	1.01 (1.01-1.02)	1.09 (1.00-1.19)
rs13432055	2	56603985	T	C	0.7141	0.99 (0.99-0.99)	1.02 (0.93-1.11)
rs1345942	2	57335044	T	C	0.6282	0.99 (0.99-0.99)	1.03 (0.95-1.12)
rs4671328	2	58935282	T	G	0.4467	1.02 (1.02-1.03)	1.02 (0.95-1.11)
rs6545709	2	59150222	A	G	0.09904	0.98 (0.98-0.99)	1.21 (1.05-1.38)
rs6545714	2	59307725	A	G	0.6139	0.98 (0.98-0.98)	1.04 (0.96-1.13)
rs12476772	2	60203917	A	C	0.3326	1.01 (1.01-1.02)	0.96 (0.88-1.04)
rs2195086	2	60814466	T	G	0.8411	0.99 (0.98-0.99)	1.03 (0.92-1.15)
rs13417156	2	62848319	T	C	0.5639	0.99 (0.98-0.99)	0.98 (0.90-1.06)
rs12477088	2	67841326	T	C	0.5978	1.01 (1.01-1.02)	1.01 (0.93-1.09)
rs7607351	2	69562127	T	C	0.5807	1.01 (1.01-1.02)	0.99 (0.91-1.07)
rs934515	2	79482643	A	G	0.1178	1.02 (1.01-1.02)	0.99 (0.88-1.13)
rs1371108	2	81816251	A	C	0.3247	1.01 (1.01-1.02)	1.01 (0.93-1.10)
rs7557796	2	86766153	T	C	0.3476	1.02 (1.01-1.02)	0.92 (0.84-1.00)
rs4556997	2	100814858	A	C	0.1349	1.02 (1.01-1.02)	0.99 (0.88-1.11)
rs12615778	2	102436738	A	G	0.6942	1.01 (1.01-1.01)	0.97 (0.89-1.06)
rs6707445	2	104420858	A	G	0.4543	1.01 (1.01-1.02)	0.93 (0.86-1.01)
rs10197031	2	105454590	T	C	0.7166	0.98 (0.98-0.99)	1.03 (0.94-1.13)
rs4676084	2	110010962	A	G	0.4101	1.01 (1.01-1.01)	1.00 (0.92-1.09)
rs731834	2	113957198	A	C	0.5197	1.01 (1.01-1.01)	0.94 (0.86-1.02)
rs13034320	2	133518125	C	G	0.2589	1.01 (1.01-1.01)	0.98 (0.89-1.07)
rs4954638	2	137435455	A	C	0.7508	1.01 (1.01-1.02)	0.98 (0.89-1.07)
rs17551974	2	142293146	A	C	0.1782	0.99 (0.98-0.99)	0.95 (0.86-1.05)
rs2890652	2	142959931	T	C	0.8241	0.98 (0.98-0.99)	0.93 (0.84-1.04)
rs6710871	2	143960593	A	G	0.1418	1.02 (1.01-1.02)	1.03 (0.92-1.16)
rs7560871	2	145616899	A	G	0.07332	1.02 (1.01-1.03)	0.90 (0.77-1.05)
rs1445305	2	146047105	A	G	0.1045	0.98 (0.98-0.99)	0.90 (0.78-1.03)
rs429343	2	147903382	A	G	0.4187	1.02 (1.01-1.02)	1.06 (0.98-1.15)
rs2119753	2	151224579	A	G	0.611	1.01 (1.01-1.01)	1.05 (0.97-1.14)
rs7600699	2	156018263	C	G	0.8421	0.99 (0.98-0.99)	0.94 (0.84-1.05)
rs10198345	2	157109395	T	C	0.6711	0.99 (0.99-0.99)	0.96 (0.88-1.05)
rs1462496	2	157607055	A	T	0.3882	1.01 (1.01-1.01)	1.04 (0.96-1.13)
rs3764835	2	159519368	A	G	0.1528	0.99 (0.98-0.99)	1.00 (0.89-1.11)
rs12692596	2	161265910	T	C	0.3651	1.01 (1.01-1.01)	0.98 (0.90-1.07)
rs2053865	2	162715135	T	C	0.5706	1.01 (1.01-1.01)	1.06 (0.98-1.15)
rs11677541	2	165429235	A	G	0.5322	0.99 (0.98-0.99)	0.99 (0.91-1.07)
rs1128249	2	165528624	T	G	0.4003	1.01 (1.01-1.01)	1.02 (0.94-1.11)
rs3769948	2	166186923	A	G	0.7534	1.01 (1.01-1.02)	1.00 (0.91-1.10)
rs535533	2	166959505	T	C	0.594	0.99 (0.99-0.99)	1.00 (0.92-1.08)
rs6433243	2	171605495	T	C	0.3465	1.01 (1.01-1.01)	0.96 (0.89-1.05)
rs6738445	2	172599615	T	C	0.2836	0.99 (0.98-0.99)	1.05 (0.97-1.15)
rs7573263	2	174980833	T	C	0.4092	1.01 (1.01-1.02)	0.98 (0.91-1.07)
rs1528435	2	181550962	T	C	0.6331	1.02 (1.01-1.02)	1.02 (0.94-1.11)
rs11904490	2	182584021	A	C	0.3911	0.99 (0.99-0.99)	0.93 (0.86-1.01)
rs13001304	2	192949003	T	C	0.6881	1.01 (1.01-1.01)	0.98 (0.90-1.07)
rs10497810	2	198895732	T	C	0.1729	0.98 (0.98-0.99)	0.98 (0.88-1.09)
rs3845802	2	203740672	T	G	0.514	0.99 (0.99-0.99)	0.94 (0.87-1.02)
rs4482463	2	205375909	A	C	0.9213	0.97 (0.96-0.97)	0.94 (0.81-1.08)
rs12989476	2	207197155	T	C	0.3521	1.01 (1.01-1.02)	0.94 (0.86-1.02)
rs1263618	2	207956108	T	C	0.6858	0.99 (0.98-0.99)	1.13 (1.04-1.24)
rs17203016	2	208255518	A	G	0.804	0.99 (0.98-0.99)	0.99 (0.90-1.10)
rs4673553	2	211608379	T	G	0.5438	0.99 (0.98-0.99)	0.95 (0.87-1.02)
rs7421089	2	211988412	T	C	0.2888	1.01 (1.01-1.02)	0.99 (0.91-1.08)
rs16846136	2	212291371	A	C	0.2677	1.01 (1.01-1.02)	0.99 (0.91-1.09)
rs7599312	2	213413231	A	G	0.2652	0.98 (0.98-0.99)	1.00 (0.91-1.09)
rs7607369	2	219279097	A	G	0.4387	1.01 (1.01-1.01)	1.01 (0.93-1.09)
rs11889536	2	220163543	A	G	0.8507	1.02 (1.01-1.02)	1.00 (0.89-1.13)
rs3811514	2	228883721	T	C	0.5123	1.01 (1.01-1.02)	0.94 (0.87-1.02)
rs10211055	2	229016917	T	C	0.6544	0.98 (0.98-0.99)	1.02 (0.94-1.11)
rs2162524	2	230817437	T	C	0.6679	0.98 (0.98-0.99)	0.99 (0.91-1.07)
rs4663629	2	236801872	A	G	0.2384	1.01 (1.01-1.02)	0.99 (0.90-1.09)
rs2317299	2	236903093	T	C	0.4403	1.01 (1.01-1.01)	0.96 (0.89-1.05)
rs7652415	3	9505238	T	C	0.1417	1.01 (1.01-1.02)	1.01 (0.90-1.13)
rs17535749	3	10027724	A	G	0.1023	1.01 (1.01-1.02)	1.08 (0.95-1.23)
rs17776719	3	11640481	A	G	0.854	0.98 (0.98-0.99)	0.96 (0.86-1.08)
rs10510419	3	12426936	T	G	0.1416	0.98 (0.98-0.99)	0.93 (0.83-1.04)
rs2600226	3	12928762	T	C	0.6697	0.99 (0.99-0.99)	1.03 (0.94-1.13)
rs9845966	3	13433158	T	G	0.4521	1.01 (1.01-1.01)	1.04 (0.96-1.13)
rs2470520	3	15762920	T	C	0.6034	0.99 (0.99-0.99)	0.99 (0.92-1.08)
rs11128904	3	18742270	C	G	0.7273	1.01 (1.01-1.01)	0.99 (0.90-1.08)
rs4858193	3	20441050	T	C	0.7221	1.01 (1.01-1.02)	0.97 (0.89-1.06)
rs2362777	3	24927919	T	G	0.3614	0.99 (0.99-0.99)	1.05 (0.97-1.14)
rs6804842	3	25106437	A	G	0.428	0.99 (0.98-0.99)	1.06 (0.98-1.15)
rs4521182	3	28631124	T	C	0.31	1.01 (1.01-1.01)	1.04 (0.95-1.13)
rs11129662	3	35696096	A	G	0.6687	0.99 (0.98-0.99)	1.09 (1.00-1.18)
rs6807940	3	38460062	C	G	0.4018	0.99 (0.99-0.99)	1.00 (0.92-1.08)
rs9814633	3	41310470	A	G	0.3434	1.01 (1.01-1.02)	1.01 (0.93-1.10)
rs10460960	3	42308735	A	G	0.8876	1.02 (1.01-1.03)	0.98 (0.86-1.11)
rs33485	3	42417982	T	C	0.7309	0.98 (0.98-0.99)	0.95 (0.86-1.04)
rs3852012	3	44045981	A	G	0.6876	0.99 (0.98-0.99)	1.01 (0.92-1.10)
rs4682718	3	44226332	A	G	0.82	0.99 (0.98-0.99)	0.95 (0.86-1.06)
rs7636868	3	45373208	A	G	0.6918	0.99 (0.99-0.99)	0.97 (0.89-1.06)
rs4858887	3	48092017	A	C	0.6811	0.99 (0.98-0.99)	1.03 (0.94-1.13)
rs11713193	3	49924424	A	G	0.5073	1.02 (1.02-1.03)	0.90 (0.83-0.98)
rs10433609	3	51311574	A	T	0.8316	1.02 (1.01-1.02)	1.01 (0.91-1.13)
rs6445538	3	52874288	T	C	0.7646	0.99 (0.98-0.99)	1.02 (0.93-1.12)
rs7630080	3	53520140	A	G	0.92382	1.02 (1.01-1.02)	0.94 (0.80-1.10)
rs2029331	3	53767689	C	G	0.2447	0.99 (0.98-0.99)	0.92 (0.84-1.01)
rs965961	3	56200887	A	G	0.1027	1.02 (1.01-1.02)	0.97 (0.85-1.11)
rs2365389	3	61236462	T	C	0.4143	0.98 (0.98-0.99)	1.05 (0.97-1.14)
rs1911746	3	62100840	T	C	0.2135	1.01 (1.01-1.02)	1.00 (0.91-1.10)
rs6777784	3	62376645	T	G	0.6221	1.01 (1.01-1.01)	1.00 (0.92-1.08)
rs1452075	3	62481063	T	C	0.7277	1.01 (1.01-1.02)	1.05 (0.96-1.15)
rs538579	3	62711674	C	G	0.3228	1.01 (1.01-1.02)	1.00 (0.92-1.09)
rs4132228	3	64708114	T	C	0.2893	1.01 (1.01-1.01)	1.01 (0.93-1.10)
rs4856794	3	66436182	T	G	0.6514	0.99 (0.99-0.99)	1.03 (0.94-1.12)
rs2172211	3	70024751	A	G	0.7392	0.99 (0.99-0.99)	0.91 (0.83-1.00)
rs11915371	3	70539559	A	C	0.7962	0.99 (0.98-0.99)	0.96 (0.87-1.06)
rs1523768	3	77667044	A	G	0.6798	0.99 (0.99-0.99)	1.06 (0.98-1.16)
rs6419734	3	78458928	T	C	0.1521	1.02 (1.01-1.02)	0.96 (0.86-1.08)
rs1840969	3	78830840	A	T	0.591	0.99 (0.99-0.99)	0.96 (0.89-1.04)
rs6781254	3	80649139	T	C	0.3034	1.01 (1.01-1.01)	1.00 (0.91-1.09)
rs3849570	3	81792112	A	C	0.3414	1.01 (1.01-1.02)	1.02 (0.94-1.11)
rs6548834	3	82704753	A	G	0.3622	1.01 (1.01-1.02)	0.93 (0.86-1.01)
rs9827823	3	84221774	T	C	0.8511	1.02 (1.01-1.02)	1.03 (0.92-1.16)
rs2122042	3	85866335	T	G	0.2056	1.02 (1.02-1.03)	0.89 (0.81-0.98)
rs1512914	3	86251199	T	G	0.6111	0.99 (0.98-0.99)	0.94 (0.87-1.02)
rs1006896	3	88104411	A	C	0.8939	1.02 (1.02-1.03)	1.07 (0.93-1.22)
rs13072412	3	88749998	A	C	0.5197	0.99 (0.99-0.99)	0.97 (0.90-1.05)
rs1521806	3	90090619	A	C	0.5568	1.01 (1.01-1.02)	1.04 (0.95-1.13)
rs1436344	3	104606144	C	G	0.5922	1.01 (1.01-1.02)	1.01 (0.93-1.10)
rs9817583	3	107343299	A	G	0.1703	1.01 (1.01-1.02)	1.03 (0.93-1.15)
rs7640424	3	107820063	T	C	0.2969	0.99 (0.98-0.99)	0.96 (0.88-1.05)
rs11917965	3	108188755	A	C	0.6085	0.99 (0.99-0.99)	1.02 (0.94-1.11)
rs17619973	3	114417675	A	G	0.9254	1.02 (1.01-1.03)	1.08 (0.93-1.25)
rs6804181	3	116937546	A	T	0.8213	1.01 (1.01-1.02)	1.02 (0.91-1.14)
rs779206	3	118023515	A	G	0.7336	0.99 (0.98-0.99)	1.01 (0.93-1.11)
rs12629015	3	119618053	A	G	0.8148	1.01 (1.01-1.02)	0.96 (0.86-1.06)
rs2124499	3	123093541	C	G	0.3718	0.99 (0.98-0.99)	1.04 (0.96-1.13)
rs13063194	3	123220264	T	C	0.7938	0.99 (0.98-0.99)	0.97 (0.87-1.07)
rs2270778	3	124692689	T	C	0.5839	0.99 (0.99-0.99)	0.97 (0.90-1.05)
rs9848399	3	125205106	A	G	0.8754	1.02 (1.01-1.02)	1.09 (0.97-1.23)
rs11708733	3	128039895	A	G	0.04812	0.98 (0.97-0.99)	1.05 (0.86-1.28)
rs7630302	3	131615881	C	G	0.09974	0.98 (0.97-0.98)	1.01 (0.89-1.16)
rs1320903	3	131758077	A	G	0.3174	1.02 (1.02-1.03)	0.96 (0.88-1.05)
rs9814557	3	135720540	A	G	0.6776	0.99 (0.99-0.99)	1.00 (0.92-1.09)
rs12630999	3	136300927	A	G	0.7467	1.02 (1.01-1.02)	1.07 (0.98-1.18)
rs1199334	3	138091140	A	G	0.1877	1.01 (1.01-1.02)	0.90 (0.81-0.99)
rs16851483	3	141275436	T	G	0.06928	1.04 (1.03-1.04)	0.87 (0.73-1.03)
rs355777	3	154034950	C	G	0.4106	1.02 (1.01-1.02)	1.04 (0.96-1.12)
rs7615297	3	156299313	C	G	0.8535	1.02 (1.01-1.02)	1.03 (0.92-1.16)
rs6767619	3	156893782	C	G	0.345	1.01 (1.01-1.02)	0.98 (0.91-1.07)
rs827092	3	157985182	T	C	0.5831	1.01 (1.01-1.02)	0.94 (0.87-1.02)
rs1476322	3	161446055	A	G	0.569	1.01 (1.01-1.01)	0.94 (0.87-1.01)
rs8192675	3	170724883	T	C	0.7112	0.99 (0.98-0.99)	0.99 (0.90-1.08)
rs2035831	3	173683791	C	G	0.339	0.99 (0.99-0.99)	0.99 (0.91-1.07)
rs2718786	3	180952891	A	G	0.3808	1.01 (1.01-1.01)	1.08 (0.99-1.17)
rs16833232	3	182262873	T	C	0.3123	0.99 (0.99-0.99)	0.93 (0.85-1.02)
rs263041	3	183522231	A	G	0.3669	1.01 (1.01-1.02)	1.02 (0.94-1.11)
rs2293605	3	184044433	T	C	0.1307	0.98 (0.98-0.99)	1.09 (0.96-1.24)
rs9816226	3	185834499	A	T	0.1801	0.97 (0.96-0.97)	0.88 (0.80-0.98)
rs13072095	3	193639623	T	C	0.6656	1.01 (1.01-1.01)	1.02 (0.94-1.11)
rs4677812	3	194863794	A	C	0.2806	0.99 (0.98-0.99)	1.03 (0.94-1.13)
rs6764533	3	196088464	A	G	0.359	1.01 (1.01-1.02)	1.05 (0.96-1.14)
rs2051559	4	3298800	T	C	0.8692	0.98 (0.98-0.99)	0.98 (0.86-1.11)
rs1496742	4	16608677	A	G	0.5156	1.01 (1.01-1.01)	1.07 (0.99-1.16)
rs10939792	4	18483405	C	G	0.671	0.99 (0.98-0.99)	0.96 (0.88-1.04)
rs6849518	4	20120274	T	C	0.1263	1.02 (1.01-1.02)	0.94 (0.84-1.06)
rs2874800	4	20260038	A	G	0.3213	0.99 (0.99-0.99)	0.91 (0.84-0.99)
rs6850639	4	21010996	T	C	0.2084	1.01 (1.01-1.02)	1.01 (0.91-1.12)
rs6841761	4	25423538	T	G	0.5252	0.99 (0.98-0.99)	1.04 (0.96-1.13)
rs6448587	4	28561990	A	C	0.8109	1.02 (1.01-1.02)	1.07 (0.97-1.19)
rs13105058	4	30736301	T	C	0.3248	1.01 (1.01-1.01)	0.97 (0.89-1.05)
rs10007906	4	31023610	A	C	0.3603	1.01 (1.01-1.02)	1.00 (0.92-1.08)
rs3209570	4	38699657	A	G	0.3748	0.99 (0.98-0.99)	1.05 (0.97-1.14)
rs10009336	4	44480783	T	C	0.1638	0.99 (0.98-0.99)	1.01 (0.90-1.12)
rs17573940	4	44955488	A	G	0.7081	0.99 (0.99-0.99)	0.97 (0.89-1.06)
rs10938397	4	45182527	A	G	0.5683	0.97 (0.97-0.97)	0.97 (0.90-1.05)
rs784944	4	52927229	A	G	0.2511	1.01 (1.01-1.02)	0.95 (0.86-1.04)
rs13140079	4	55497167	T	C	0.5429	0.99 (0.98-0.99)	0.94 (0.87-1.02)
rs925421	4	60253877	A	G	0.2657	1.01 (1.01-1.02)	1.02 (0.94-1.12)
rs11945861	4	65700865	A	G	0.2369	0.99 (0.98-0.99)	1.00 (0.91-1.10)
rs4860782	4	67667090	A	C	0.1902	0.99 (0.98-0.99)	1.05 (0.95-1.15)
rs17767510	4	68156598	C	G	0.1697	1.01 (1.01-1.02)	1.00 (0.90-1.12)
rs17001561	4	77096118	A	G	0.1573	1.01 (1.01-1.02)	0.94 (0.84-1.05)
rs7674623	4	80794681	T	C	0.1976	1.01 (1.01-1.02)	1.02 (0.92-1.12)
rs4148155	4	89054667	A	G	0.8873	1.02 (1.01-1.02)	0.99 (0.88-1.12)
rs6819344	4	89197519	A	C	0.4005	1.01 (1.01-1.01)	0.99 (0.91-1.07)
rs2169399	4	91244218	T	C	0.4485	0.99 (0.99-0.99)	1.01 (0.93-1.10)
rs1485038	4	94409429	T	C	0.7965	1.01 (1.01-1.02)	1.04 (0.94-1.15)
rs7685048	4	95027784	T	C	0.4654	0.99 (0.99-0.99)	0.97 (0.89-1.05)
rs1863652	4	95991417	A	G	0.3449	0.99 (0.99-0.99)	1.05 (0.96-1.14)
rs2850969	4	102183594	T	C	0.8573	0.98 (0.98-0.99)	1.02 (0.91-1.14)
rs13107325	4	103188709	T	C	0.07373	1.05 (1.04-1.05)	1.02 (0.87-1.19)
rs223391	4	103748224	A	G	0.1947	0.99 (0.98-0.99)	1.02 (0.93-1.13)
rs326889	4	112713436	T	C	0.3928	0.99 (0.98-0.99)	0.95 (0.87-1.03)
rs7694732	4	115124089	A	G	0.5622	1.01 (1.01-1.01)	1.07 (0.99-1.16)
rs4864201	4	130731284	T	C	0.3531	1.01 (1.01-1.02)	1.01 (0.93-1.10)
rs1296328	4	137083193	A	C	0.4343	1.02 (1.01-1.02)	1.06 (0.98-1.15)
rs769674	4	140881964	A	T	0.6781	1.01 (1.01-1.02)	1.05 (0.96-1.14)
rs331949	4	143663206	T	C	0.6266	0.99 (0.99-0.99)	0.98 (0.90-1.06)
rs6852276	4	145261999	A	G	0.5982	0.99 (0.99-0.99)	1.01 (0.93-1.10)
rs1455137	4	145986668	A	C	0.6197	0.99 (0.99-0.99)	0.94 (0.87-1.02)
rs11736228	4	147376805	A	T	0.7413	1.01 (1.01-1.02)	1.00 (0.91-1.09)
rs6827083	4	153075491	A	G	0.5691	0.99 (0.99-0.99)	0.94 (0.87-1.02)
rs13110266	4	162129844	A	G	0.4065	0.99 (0.99-0.99)	1.00 (0.92-1.08)
rs17538472	4	163038241	T	C	0.1908	1.01 (1.01-1.02)	1.09 (0.98-1.21)
rs1522569	4	171632637	T	G	0.8181	1.02 (1.01-1.02)	1.00 (0.90-1.10)
rs1158684	4	173584086	A	G	0.5088	1.01 (1.01-1.01)	0.99 (0.92-1.08)
rs7683836	4	180167906	A	G	0.5405	0.99 (0.99-0.99)	0.99 (0.92-1.08)
rs16871902	5	3488462	A	G	0.4877	1.01 (1.01-1.02)	1.07 (0.99-1.16)
rs298563	5	17276986	T	C	0.1807	1.01 (1.01-1.02)	1.09 (0.98-1.21)
rs4518345	5	27185904	A	G	0.2842	0.99 (0.98-0.99)	1.01 (0.93-1.11)
rs7730004	5	43191033	T	C	0.6693	1.01 (1.01-1.02)	1.04 (0.95-1.13)
rs12189178	5	50914726	T	C	0.03783	1.03 (1.03-1.04)	0.84 (0.68-1.04)
rs4865796	5	53272664	A	G	0.6908	0.99 (0.99-0.99)	1.04 (0.96-1.14)
rs6879326	5	59208302	T	C	0.4953	0.99 (0.99-0.99)	0.97 (0.90-1.05)
rs6449532	5	60715446	T	C	0.3545	0.99 (0.98-0.99)	1.10 (1.01-1.19)
rs1503526	5	63020706	T	C	0.5162	0.99 (0.98-0.99)	0.98 (0.90-1.06)
rs4700646	5	63954744	A	G	0.474	1.01 (1.01-1.01)	0.99 (0.92-1.08)
rs2367112	5	64168193	T	G	0.5081	1.01 (1.01-1.02)	1.05 (0.97-1.13)
rs460799	5	66191971	A	G	0.2681	0.99 (0.98-0.99)	0.93 (0.85-1.02)
rs13153166	5	71494931	A	C	0.95475	1.02 (1.02-1.03)	1.09 (0.89-1.33)
rs2931434	5	73159098	T	C	0.3168	0.99 (0.99-0.99)	1.02 (0.94-1.11)
rs6898812	5	74253864	T	G	0.4411	0.99 (0.99-0.99)	0.94 (0.87-1.02)
rs2307111	5	75003678	T	C	0.6038	1.03 (1.02-1.03)	1.08 (1.00-1.17)
rs252749	5	77389973	A	G	0.2422	0.99 (0.98-0.99)	0.96 (0.88-1.05)
rs4704513	5	77787889	C	G	0.8189	0.99 (0.98-0.99)	0.88 (0.80-0.98)
rs10942267	5	80841914	A	G	0.6912	1.02 (1.01-1.02)	0.90 (0.83-0.98)
rs10514222	5	81131428	A	G	0.90599	1.02 (1.01-1.02)	0.88 (0.77-1.01)
rs13159555	5	86131060	A	G	0.7863	0.99 (0.98-0.99)	0.99 (0.90-1.09)
rs10942476	5	86172206	A	G	0.5107	0.99 (0.99-0.99)	0.97 (0.89-1.04)
rs323742	5	86769015	A	T	0.97211	0.96 (0.95-0.97)	0.93 (0.73-1.17)
rs6870983	5	87697533	T	C	0.2177	0.98 (0.98-0.98)	0.95 (0.86-1.04)
rs16903285	5	87978252	T	C	0.8593	0.97 (0.96-0.97)	0.96 (0.86-1.08)
rs16867703	5	88799143	T	G	0.6344	0.99 (0.98-0.99)	0.99 (0.91-1.07)
rs2009416	5	92415111	T	C	0.361	0.99 (0.98-0.99)	1.02 (0.93-1.10)
rs159032	5	94206202	T	C	0.2439	1.01 (1.01-1.02)	0.98 (0.89-1.07)
rs6235	5	95728898	C	G	0.7298	0.98 (0.98-0.99)	0.98 (0.90-1.08)
rs11951673	5	95861012	T	C	0.3941	0.99 (0.99-0.99)	0.95 (0.87-1.03)
rs2161097	5	103945178	T	C	0.4436	1.01 (1.01-1.01)	0.99 (0.91-1.07)
rs11739877	5	105876806	T	C	0.6118	1.01 (1.01-1.01)	1.01 (0.93-1.10)
rs13168288	5	106385815	A	G	0.7497	1.01 (1.01-1.02)	1.04 (0.95-1.14)
rs12651833	5	106471118	C	G	0.8049	1.01 (1.01-1.02)	1.02 (0.92-1.13)
rs12519552	5	106910910	A	G	0.8449	0.99 (0.98-0.99)	1.07 (0.96-1.20)
rs40067	5	107439012	A	G	0.1713	0.97 (0.97-0.98)	1.01 (0.91-1.12)
rs11738695	5	108699161	A	C	0.586	1.01 (1.01-1.01)	1.01 (0.93-1.10)
rs9326846	5	111301546	A	G	0.689	0.99 (0.99-0.99)	1.00 (0.92-1.09)
rs459552	5	112176756	A	T	0.7691	0.99 (0.98-0.99)	1.05 (0.95-1.15)
rs10071816	5	112889374	A	G	0.1941	1.01 (1.01-1.02)	1.04 (0.94-1.15)
rs1402025	5	113987898	T	C	0.7733	0.99 (0.98-0.99)	0.98 (0.89-1.07)
rs6594967	5	115710803	T	C	0.6726	1.01 (1.01-1.01)	0.99 (0.91-1.08)
rs351114	5	119368666	T	C	0.4728	1.01 (1.01-1.01)	0.99 (0.92-1.07)
rs13184896	5	122734005	T	G	0.4346	0.99 (0.98-0.99)	1.03 (0.95-1.11)
rs6864049	5	124330522	A	G	0.4606	0.99 (0.99-0.99)	0.99 (0.91-1.07)
rs6877851	5	130356413	C	G	0.2345	0.99 (0.98-0.99)	0.98 (0.90-1.08)
rs329122	5	133864599	A	G	0.4226	0.99 (0.99-0.99)	0.95 (0.87-1.03)
rs7716275	5	137631073	T	G	0.1933	0.99 (0.98-0.99)	0.99 (0.89-1.09)
rs17171818	5	137725003	T	C	0.2111	1.01 (1.01-1.02)	1.01 (0.91-1.11)
rs356443	5	139077829	C	G	0.2768	1.01 (1.01-1.02)	0.99 (0.90-1.09)
rs2282802	5	139712239	A	G	0.5554	1.01 (1.01-1.01)	0.97 (0.90-1.06)
rs3844598	5	140992235	A	G	0.479	0.99 (0.99-0.99)	1.00 (0.92-1.08)
rs4912637	5	141720261	A	G	0.3461	0.99 (0.99-0.99)	1.02 (0.94-1.11)
rs4912652	5	142888684	T	C	0.5558	0.99 (0.99-0.99)	1.10 (1.01-1.19)
rs2190788	5	144484261	T	G	0.3106	1.01 (1.01-1.02)	1.03 (0.94-1.12)
rs294704	5	152519088	T	G	0.7239	0.99 (0.99-0.99)	0.99 (0.90-1.08)
rs10058464	5	153138042	A	C	0.1119	0.98 (0.98-0.99)	1.07 (0.95-1.20)
rs7715256	5	153537893	T	G	0.5781	0.98 (0.98-0.99)	1.01 (0.93-1.10)
rs17056301	5	158271680	T	C	0.7364	0.99 (0.98-0.99)	1.08 (0.98-1.18)
rs253537	5	164600485	A	C	0.4442	1.01 (1.01-1.01)	0.98 (0.91-1.06)
rs12519652	5	165243019	T	C	0.6546	1.01 (1.01-1.01)	1.04 (0.96-1.13)
rs248139	5	167352783	A	G	0.1933	1.01 (1.01-1.02)	0.96 (0.87-1.07)
rs1014194	5	168192944	A	C	0.6434	1.01 (1.01-1.01)	1.02 (0.94-1.11)
rs7730898	5	170459675	A	G	0.729	1.02 (1.01-1.02)	1.00 (0.91-1.09)
rs254800	5	172925741	T	G	0.5208	1.01 (1.01-1.01)	0.97 (0.90-1.05)
rs17695092	5	173337853	T	G	0.6916	1.01 (1.01-1.01)	0.98 (0.90-1.06)
rs1885728	6	5977833	A	G	0.6787	1.01 (1.01-1.01)	1.03 (0.95-1.13)
rs9463175	6	9510030	T	C	0.3483	0.99 (0.99-0.99)	1.05 (0.96-1.14)
rs2228213	6	12124855	A	G	0.3481	0.99 (0.98-0.99)	0.99 (0.91-1.08)
rs9367368	6	13189275	T	C	0.6967	1.01 (1.01-1.02)	0.99 (0.90-1.07)
rs6930066	6	18609828	T	C	0.3433	1.01 (1.01-1.01)	1.05 (0.97-1.15)
rs3806116	6	20487250	T	G	0.3832	1.01 (1.01-1.01)	1.02 (0.94-1.11)
rs11753081	6	20705590	T	G	0.8251	1.01 (1.01-1.02)	0.99 (0.90-1.10)
rs7760082	6	21919387	A	G	0.6646	0.99 (0.98-0.99)	0.98 (0.90-1.06)
rs1511471	6	23868594	A	G	0.3174	1.01 (1.01-1.01)	0.97 (0.89-1.05)
rs3813680	6	24848086	A	G	0.8438	1.01 (1.01-1.02)	1.03 (0.92-1.16)
rs34525648	6	25914853	A	G	0.09583	1.02 (1.01-1.02)	0.90 (0.79-1.02)
rs1150659	6	26100023	A	G	0.2254	0.99 (0.98-0.99)	0.96 (0.87-1.06)
rs769051	6	33473894	T	G	0.3718	1.01 (1.01-1.01)	1.02 (0.94-1.11)
rs2281819	6	33771673	A	T	0.2302	0.98 (0.98-0.99)	0.98 (0.90-1.08)
rs7770443	6	34246714	A	C	0.1534	1.01 (1.01-1.02)	0.98 (0.88-1.10)
rs2744974	6	34579431	T	C	0.338	1.02 (1.02-1.03)	1.02 (0.94-1.11)
rs820071	6	35039188	T	G	0.3485	0.99 (0.98-0.99)	1.10 (1.01-1.20)
rs17757975	6	38214150	T	C	0.8518	1.01 (1.01-1.02)	1.02 (0.91-1.14)
rs6936016	6	40097013	T	C	0.3427	0.99 (0.99-0.99)	1.00 (0.92-1.09)
rs1579557	6	40371918	T	C	0.2998	1.02 (1.02-1.02)	1.03 (0.94-1.12)
rs7748777	6	41133806	A	G	0.4587	1.01 (1.01-1.01)	0.97 (0.90-1.05)
rs6901756	6	41825590	T	C	0.8779	1.01 (1.01-1.02)	1.18 (1.04-1.33)
rs9349239	6	42676480	A	G	0.492	1.01 (1.01-1.02)	1.01 (0.94-1.10)
rs857601	6	44805214	T	G	0.7189	1.01 (1.01-1.01)	1.01 (0.92-1.10)
rs6903387	6	46348834	A	G	0.5506	1.01 (1.01-1.02)	1.00 (0.93-1.09)
rs987237	6	50803050	A	G	0.8197	0.96 (0.96-0.96)	1.01 (0.91-1.11)
rs2478879	6	51152988	A	G	0.6054	1.02 (1.01-1.02)	1.04 (0.96-1.13)
rs4711986	6	51789259	A	G	0.3541	1.01 (1.01-1.02)	1.04 (0.96-1.13)
rs9296723	6	53752062	T	C	0.6384	0.99 (0.99-0.99)	1.00 (0.92-1.09)
rs9475173	6	55013291	A	G	0.6535	1.01 (1.01-1.01)	0.97 (0.89-1.05)
rs1020548	6	56810539	A	G	0.8344	0.99 (0.98-0.99)	1.04 (0.94-1.16)
rs9361779	6	64159064	A	C	0.5572	1.01 (1.01-1.01)	0.96 (0.88-1.04)
rs7761673	6	70357368	A	T	0.2058	0.99 (0.98-0.99)	0.88 (0.79-0.97)
rs6921533	6	73742334	T	C	0.2882	1.01 (1.01-1.02)	1.04 (0.95-1.13)
rs9688431	6	73922654	T	C	0.93966	1.02 (1.02-1.03)	0.89 (0.76-1.05)
rs9294260	6	83433228	A	G	0.4731	1.01 (1.01-1.02)	0.96 (0.89-1.04)
rs1853639	6	87606842	A	G	0.6363	0.99 (0.99-0.99)	0.97 (0.89-1.06)
rs16882001	6	90322237	A	G	0.94943	0.97 (0.97-0.98)	1.01 (0.84-1.22)
rs17448885	6	97385975	C	G	0.6537	1.01 (1.01-1.01)	1.09 (1.00-1.19)
rs13209872	6	97753223	C	G	0.3403	0.98 (0.98-0.99)	0.96 (0.88-1.05)
rs901630	6	98539519	T	C	0.3973	0.99 (0.98-0.99)	1.01 (0.93-1.09)
rs12206564	6	100987009	T	C	0.505	0.99 (0.99-0.99)	1.01 (0.93-1.09)
rs155510	6	104805862	T	G	0.8088	1.02 (1.01-1.02)	0.95 (0.86-1.05)
rs3800229	6	108996963	T	G	0.7123	1.02 (1.01-1.02)	0.90 (0.82-0.98)
rs9489622	6	119526350	A	G	0.516	1.01 (1.01-1.01)	1.00 (0.92-1.08)
rs2357760	6	120213880	A	G	0.6754	1.01 (1.01-1.02)	0.97 (0.89-1.05)
rs2875762	6	124925032	C	G	0.2473	1.01 (1.01-1.02)	1.01 (0.92-1.10)
rs1159974	6	126090277	T	C	0.4843	0.99 (0.99-0.99)	0.95 (0.87-1.02)
rs4538727	6	129408564	A	G	0.401	0.99 (0.99-0.99)	1.02 (0.94-1.10)
rs9388766	6	130354855	T	C	0.2878	1.01 (1.01-1.01)	0.97 (0.89-1.05)
rs2246012	6	131898208	T	C	0.8372	0.98 (0.98-0.99)	1.04 (0.93-1.16)
rs13201877	6	137675541	A	G	0.8601	0.99 (0.98-0.99)	0.98 (0.87-1.10)
rs11754747	6	141494602	T	C	0.2608	1.01 (1.01-1.01)	0.96 (0.87-1.06)
rs765875	6	143185683	T	C	0.4808	0.99 (0.98-0.99)	1.04 (0.96-1.13)
rs3819811	6	144280529	A	G	0.3172	0.99 (0.99-0.99)	0.99 (0.91-1.08)
rs2185027	6	153381622	A	C	0.7032	0.99 (0.98-0.99)	0.94 (0.86-1.03)
rs10499275	6	154308095	C	G	0.1653	1.02 (1.01-1.02)	1.03 (0.92-1.14)
rs9478671	6	155987825	A	G	0.7913	0.99 (0.98-0.99)	1.09 (0.98-1.20)
rs9397927	6	156670838	C	G	0.737	0.99 (0.98-0.99)	0.92 (0.84-1.00)
rs487060	6	160774459	T	C	0.4816	1.01 (1.01-1.01)	0.99 (0.91-1.07)
rs13191362	6	163033350	A	G	0.8802	1.02 (1.02-1.03)	0.98 (0.86-1.11)
rs9458814	6	163771305	T	C	0.7668	0.99 (0.98-0.99)	0.97 (0.88-1.07)
rs9356132	6	164102214	T	C	0.6834	0.99 (0.99-0.99)	0.98 (0.90-1.07)
rs6461115	7	2103668	A	G	0.7715	1.01 (1.01-1.02)	1.08 (0.98-1.18)
rs4722398	7	3125220	T	C	0.1336	1.02 (1.01-1.02)	0.99 (0.88-1.11)
rs7784465	7	6418275	T	C	0.8607	0.98 (0.98-0.99)	0.94 (0.84-1.06)
rs1830074	7	6718674	T	C	0.712	0.99 (0.99-0.99)	0.96 (0.88-1.04)
rs6968554	7	17287106	A	G	0.3602	0.99 (0.99-0.99)	1.00 (0.92-1.09)
rs10263780	7	19778086	A	G	0.139	0.98 (0.98-0.99)	1.02 (0.91-1.14)
rs40245	7	21470536	A	T	0.3591	1.01 (1.01-1.01)	1.00 (0.92-1.08)
rs4307239	7	24354300	A	G	0.5422	0.99 (0.99-0.99)	1.01 (0.93-1.09)
rs213533	7	26856230	A	C	0.857	0.98 (0.98-0.99)	0.93 (0.83-1.04)
rs4722672	7	27231762	T	C	0.8151	0.99 (0.98-0.99)	0.92 (0.83-1.02)
rs849135	7	28196413	A	G	0.4914	1.01 (1.01-1.01)	0.98 (0.91-1.06)
rs215634	7	32369148	A	G	0.3788	1.02 (1.01-1.02)	1.00 (0.92-1.09)
rs7801551	7	32831628	T	C	0.6432	1.01 (1.01-1.01)	0.98 (0.90-1.07)
rs2717926	7	37714304	T	C	0.6624	1.01 (1.01-1.01)	1.01 (0.93-1.10)
rs702820	7	39058577	T	C	0.8844	0.98 (0.98-0.99)	0.96 (0.85-1.09)
rs10259786	7	39444551	A	G	0.6463	1.01 (1.01-1.01)	0.98 (0.91-1.07)
rs217433	7	44553496	T	C	0.7947	0.99 (0.99-0.99)	0.98 (0.89-1.08)
rs2289379	7	44804225	T	C	0.398	0.99 (0.98-0.99)	1.05 (0.97-1.14)
rs10269783	7	49616203	A	G	0.3896	1.01 (1.01-1.02)	0.94 (0.87-1.02)
rs3807566	7	50564204	T	G	0.443	0.99 (0.98-0.99)	1.03 (0.95-1.12)
rs1035010	7	69598328	T	C	0.2566	1.01 (1.01-1.02)	1.02 (0.93-1.12)
rs4718966	7	70040558	T	C	0.4183	1.01 (1.01-1.02)	0.94 (0.87-1.02)
rs4717623	7	71434369	T	C	0.2551	0.99 (0.98-0.99)	0.97 (0.89-1.06)
rs2527366	7	74098949	A	G	0.6589	0.99 (0.99-0.99)	1.02 (0.94-1.11)
rs17207196	7	75101065	T	C	0.4118	0.98 (0.98-0.98)	0.98 (0.90-1.06)
rs3926926	7	76558271	A	G	0.1873	0.99 (0.98-0.99)	1.03 (0.93-1.15)
rs11505821	7	76818677	A	T	0.9399	0.97 (0.96-0.98)	0.95 (0.81-1.13)
rs740157	7	77055885	A	G	0.4322	1.01 (1.01-1.01)	1.09 (1.01-1.18)
rs1544459	7	77417584	T	C	0.5464	0.99 (0.99-0.99)	1.06 (0.98-1.15)
rs1852006	7	77829768	A	G	0.3519	0.98 (0.98-0.99)	0.92 (0.84-1.00)
rs7805441	7	78121458	T	C	0.5092	1.01 (1.01-1.01)	1.06 (0.98-1.15)
rs802460	7	86260816	T	C	0.6555	1.01 (1.01-1.01)	1.03 (0.95-1.12)
rs7780752	7	93241640	T	C	0.64	0.99 (0.98-0.99)	0.95 (0.88-1.04)
rs13240600	7	99064466	A	G	0.8448	1.02 (1.02-1.02)	0.94 (0.84-1.05)
rs11496125	7	103417557	T	C	0.4212	1.02 (1.01-1.02)	0.96 (0.89-1.04)
rs1524277	7	109173130	T	C	0.519	0.99 (0.99-0.99)	0.93 (0.86-1.01)
rs7788008	7	112972483	A	G	0.4445	0.98 (0.98-0.99)	1.01 (0.93-1.09)
rs13227658	7	113353254	T	C	0.5534	0.98 (0.98-0.99)	1.02 (0.94-1.11)
rs12705977	7	114332246	T	G	0.4551	1.01 (1.01-1.02)	0.97 (0.90-1.05)
rs1899689	7	121964349	T	C	0.3986	1.01 (1.01-1.02)	0.98 (0.91-1.07)
rs3807875	7	122052524	A	G	0.6287	0.99 (0.99-0.99)	0.98 (0.90-1.06)
rs2283093	7	126721231	T	C	0.2066	1.01 (1.01-1.02)	0.99 (0.90-1.09)
rs896183	7	127831580	A	G	0.4159	1.01 (1.01-1.01)	1.06 (0.97-1.15)
rs7779498	7	130408415	T	C	0.03859	0.98 (0.97-0.98)	0.78 (0.63-0.97)
rs972283	7	130466854	A	G	0.4849	1.01 (1.01-1.01)	0.93 (0.86-1.00)
rs7802342	7	137435925	T	G	0.7104	0.99 (0.98-0.99)	0.99 (0.90-1.07)
rs1814170	7	138794149	A	T	0.8946	1.02 (1.01-1.03)	1.22 (1.07-1.39)
rs10243319	7	147674678	T	C	0.6061	1.01 (1.01-1.01)	1.05 (0.96-1.13)
rs2907948	7	150638484	A	G	0.2427	0.99 (0.98-0.99)	1.05 (0.95-1.15)
rs17069831	8	4137396	T	C	0.2795	0.99 (0.99-0.99)	0.97 (0.88-1.06)
rs1658820	8	4288577	T	G	0.2468	1.01 (1.01-1.02)	1.03 (0.93-1.13)
rs2440452	8	6264879	T	G	0.1339	1.01 (1.01-1.02)	1.10 (0.98-1.23)
rs9644681	8	9994504	A	G	0.3471	1.01 (1.01-1.01)	1.04 (0.96-1.13)
rs6985109	8	10761585	A	G	0.5338	0.98 (0.98-0.99)	0.95 (0.87-1.03)
rs13263601	8	14095900	A	C	0.6522	0.98 (0.98-0.99)	1.00 (0.92-1.09)
rs7009017	8	15173560	C	G	0.1203	1.01 (1.01-1.02)	1.13 (1.00-1.28)
rs2543132	8	15536311	C	G	0.8134	1.01 (1.01-1.02)	1.08 (0.98-1.20)
rs2959592	8	17002725	T	C	0.8045	1.01 (1.01-1.02)	0.97 (0.88-1.07)
rs2616192	8	20668624	T	G	0.6775	1.01 (1.01-1.02)	0.99 (0.91-1.08)
rs11781222	8	23389571	T	C	0.8714	1.02 (1.01-1.02)	1.00 (0.89-1.13)
rs17446091	8	27167942	T	C	0.7926	0.99 (0.98-0.99)	1.02 (0.92-1.12)
rs1982441	8	28021769	T	G	0.1381	1.02 (1.01-1.02)	1.09 (0.97-1.22)
rs2100814	8	28118130	A	G	0.4103	1.01 (1.01-1.02)	1.04 (0.96-1.13)
rs1421334	8	30865733	A	C	0.4569	1.01 (1.01-1.02)	0.99 (0.91-1.07)
rs7826312	8	32400115	T	C	0.4121	0.99 (0.99-0.99)	0.99 (0.91-1.07)
rs2732275	8	33348104	A	G	0.616	1.01 (1.01-1.01)	0.96 (0.89-1.04)
rs7844647	8	34503776	T	C	0.7319	1.01 (1.01-1.02)	1.00 (0.91-1.10)
rs881301	8	38332318	T	C	0.5818	0.99 (0.99-0.99)	1.02 (0.93-1.10)
rs6471941	8	62117973	A	G	0.1684	1.02 (1.01-1.02)	1.02 (0.92-1.13)
rs13266989	8	64705462	C	G	0.5986	1.01 (1.01-1.01)	1.03 (0.95-1.11)
rs16932761	8	67202787	A	G	0.2542	0.99 (0.98-0.99)	1.03 (0.94-1.13)
rs13267015	8	68205187	T	C	0.2788	1.01 (1.01-1.01)	1.05 (0.96-1.15)
rs1431659	8	73439070	A	G	0.2656	1.02 (1.02-1.02)	1.00 (0.91-1.09)
rs2170382	8	74689288	T	C	0.1203	1.02 (1.01-1.02)	0.99 (0.87-1.12)
rs17405819	8	76806584	T	C	0.699	1.02 (1.02-1.02)	0.92 (0.84-1.00)
rs1526665	8	77305592	T	C	0.4065	0.99 (0.99-0.99)	0.99 (0.91-1.07)
rs16907751	8	81375457	T	C	0.1047	0.98 (0.98-0.99)	0.98 (0.86-1.11)
rs733594	8	85077686	T	C	0.718	1.01 (1.01-1.02)	0.99 (0.90-1.08)
rs2467210	8	85679207	A	G	0.2271	0.99 (0.98-0.99)	1.03 (0.94-1.13)
rs7006629	8	87519542	T	C	0.5258	1.01 (1.01-1.01)	1.00 (0.92-1.08)
rs2174367	8	89408196	T	G	0.3136	0.99 (0.98-0.99)	0.96 (0.88-1.05)
rs1899898	8	93240419	T	C	0.6799	1.01 (1.01-1.02)	1.00 (0.92-1.08)
rs12680842	8	95582606	A	G	0.6795	1.01 (1.01-1.02)	1.01 (0.93-1.10)
rs2923774	8	101986864	A	G	0.6589	1.01 (1.01-1.01)	1.04 (0.95-1.13)
rs1021066	8	106368050	T	G	0.4763	0.99 (0.99-0.99)	0.93 (0.86-1.01)
rs13250058	8	112270826	T	G	0.6771	1.01 (1.01-1.01)	0.99 (0.91-1.08)
rs2694047	8	116750548	A	G	0.253	0.98 (0.98-0.99)	0.97 (0.88-1.07)
rs17450772	8	118895712	T	C	0.8875	0.98 (0.97-0.99)	0.96 (0.85-1.09)
rs12675063	8	132879047	A	T	0.8869	0.99 (0.98-0.99)	1.04 (0.91-1.18)
rs16906845	8	138215228	A	G	0.06683	0.98 (0.97-0.99)	1.05 (0.90-1.23)
rs10099330	8	143383694	A	G	0.5564	0.99 (0.99-0.99)	0.99 (0.91-1.07)
rs10975933	9	6954557	C	G	0.6556	1.01 (1.01-1.02)	1.00 (0.91-1.08)
rs1865341	9	8845911	T	C	0.758	1.01 (1.01-1.02)	1.00 (0.91-1.10)
rs10118866	9	10119157	T	G	0.2238	1.01 (1.01-1.02)	0.93 (0.84-1.02)
rs10732321	9	10387163	C	G	0.1433	1.01 (1.01-1.02)	0.94 (0.83-1.05)
rs17820822	9	11831420	T	G	0.6446	1.01 (1.01-1.02)	1.03 (0.95-1.12)
rs13298062	9	13941513	A	G	0.798	1.01 (1.01-1.02)	1.11 (1.00-1.23)
rs424539	9	14442595	C	G	0.6113	0.99 (0.99-0.99)	1.00 (0.92-1.09)
rs11790280	9	14651283	T	C	0.6138	0.99 (0.99-0.99)	0.99 (0.91-1.07)
rs4740619	9	15634326	T	C	0.5479	1.02 (1.02-1.02)	0.99 (0.91-1.07)
rs10962549	9	16719445	T	C	0.168	1.02 (1.02-1.02)	1.01 (0.90-1.12)
rs10811901	9	23356935	A	G	0.5591	1.01 (1.01-1.01)	0.96 (0.88-1.04)
rs483752	9	27612918	T	C	0.7415	1.01 (1.01-1.02)	1.04 (0.95-1.14)
rs7874154	9	27777012	T	C	0.5021	0.99 (0.98-0.99)	0.95 (0.88-1.03)
rs1412235	9	28410996	C	G	0.3175	1.03 (1.02-1.03)	0.99 (0.90-1.07)
rs1154659	9	28906917	A	G	0.2112	0.99 (0.98-0.99)	1.01 (0.91-1.11)
rs10757826	9	29270224	A	G	0.3252	1.01 (1.01-1.01)	0.95 (0.87-1.03)
rs11792311	9	29672405	A	G	0.2388	0.99 (0.98-0.99)	1.00 (0.91-1.09)
rs16916303	9	30823761	A	G	0.8752	1.01 (1.01-1.02)	0.96 (0.84-1.08)
rs17720922	9	31030917	T	C	0.19	1.01 (1.01-1.02)	0.98 (0.89-1.09)
rs10971721	9	33827694	T	C	0.109	0.98 (0.98-0.99)	0.99 (0.88-1.13)
rs13290794	9	37183628	A	G	0.3582	0.99 (0.98-0.99)	0.99 (0.91-1.07)
rs2174307	9	73791849	C	G	0.4067	1.01 (1.01-1.02)	0.92 (0.85-1.00)
rs1634350	9	81334684	A	C	0.4214	1.01 (1.01-1.02)	1.01 (0.94-1.10)
rs11138082	9	81739686	T	C	0.7971	1.01 (1.01-1.02)	0.97 (0.87-1.07)
rs11138313	9	82240968	A	G	0.90149	1.02 (1.01-1.02)	1.00 (0.88-1.15)
rs10481754	9	84196490	T	C	0.4538	0.99 (0.99-0.99)	1.03 (0.95-1.12)
rs1187352	9	87293457	T	C	0.3482	0.99 (0.98-0.99)	1.00 (0.92-1.09)
rs4877313	9	88915566	A	T	0.7817	1.01 (1.01-1.02)	0.96 (0.88-1.06)
rs10797115	9	92191256	T	C	0.5365	1.01 (1.01-1.02)	0.95 (0.87-1.03)
rs7869771	9	94180627	A	C	0.7353	1.01 (1.01-1.02)	1.00 (0.91-1.09)
rs9650755	9	96484342	A	G	0.7336	0.99 (0.98-0.99)	0.98 (0.90-1.07)
rs420158	9	101477500	T	C	0.734	0.99 (0.99-0.99)	0.98 (0.89-1.08)
rs4989244	9	102100348	A	G	0.4112	0.99 (0.99-0.99)	0.97 (0.90-1.05)
rs7025938	9	103088321	C	G	0.6813	0.98 (0.98-0.99)	0.97 (0.90-1.06)
rs10989568	9	104396304	A	G	0.4619	1.01 (1.01-1.01)	0.99 (0.91-1.07)
rs7024334	9	109072075	T	G	0.2258	1.01 (1.01-1.02)	1.03 (0.94-1.13)
rs6477694	9	111932342	T	C	0.6441	0.99 (0.98-0.99)	0.98 (0.90-1.06)
rs9408882	9	118664402	A	G	0.4594	0.99 (0.99-0.99)	0.97 (0.90-1.05)
rs1928295	9	120378483	T	C	0.5539	1.01 (1.01-1.02)	0.99 (0.92-1.08)
rs10759951	9	120659151	A	G	0.429	0.99 (0.99-0.99)	1.04 (0.96-1.13)
rs2809395	9	120902240	A	T	0.8205	1.01 (1.01-1.02)	1.02 (0.92-1.14)
rs7865157	9	122631560	T	C	0.1068	1.02 (1.01-1.02)	1.03 (0.91-1.18)
rs1971604	9	126087093	A	G	0.3597	1.01 (1.01-1.01)	1.05 (0.97-1.15)
rs755407	9	126290554	T	C	0.2816	1.01 (1.01-1.01)	0.97 (0.89-1.06)
rs10818938	9	127049237	A	G	0.4215	1.01 (1.01-1.02)	0.98 (0.90-1.06)
rs13292976	9	129467340	T	C	0.4458	1.01 (1.01-1.02)	1.00 (0.92-1.08)
rs7871866	9	131027982	C	G	0.1531	1.02 (1.01-1.02)	0.90 (0.80-1.01)
rs11251352	10	2585792	A	G	0.4012	0.99 (0.99-0.99)	0.98 (0.90-1.06)
rs12779328	10	12943973	T	C	0.2833	1.01 (1.01-1.01)	1.06 (0.97-1.16)
rs10904675	10	16120989	A	C	0.2342	0.99 (0.98-0.99)	0.99 (0.90-1.09)
rs10795422	10	16759312	A	G	0.3095	0.99 (0.98-0.99)	1.08 (0.99-1.18)
rs1277723	10	18554623	A	G	0.7756	1.01 (1.01-1.01)	1.03 (0.94-1.13)
rs12776880	10	19776828	A	T	0.6828	1.01 (1.01-1.02)	0.94 (0.86-1.03)
rs7084454	10	21821274	A	G	0.335	1.02 (1.02-1.02)	1.31 (1.21-1.43)
rs12779943	10	27312657	T	C	0.08209	1.02 (1.01-1.03)	1.03 (0.89-1.18)
rs3851083	10	33862727	A	G	0.4325	0.99 (0.99-0.99)	1.00 (0.92-1.08)
rs12762034	10	33969931	T	C	0.92417	0.98 (0.97-0.98)	1.00 (0.87-1.17)
rs2477017	10	34911879	A	G	0.3813	1.01 (1.01-1.01)	0.98 (0.91-1.07)
rs1937684	10	53680085	A	T	0.6592	1.01 (1.01-1.01)	1.00 (0.92-1.09)
rs6479905	10	65315231	A	G	0.526	0.99 (0.98-0.99)	0.97 (0.89-1.05)
rs1227247	10	66592293	T	C	0.6586	0.99 (0.99-0.99)	0.92 (0.85-1.00)
rs12098284	10	76047464	T	C	0.1241	1.02 (1.01-1.02)	0.98 (0.87-1.11)
rs7475340	10	76839355	A	G	0.4846	0.99 (0.99-0.99)	1.02 (0.95-1.11)
rs4745794	10	77534000	A	G	0.4843	0.99 (0.99-0.99)	0.98 (0.90-1.06)
rs11001963	10	78760959	T	C	0.5644	1.01 (1.01-1.01)	1.04 (0.96-1.13)
rs999889	10	84279949	A	G	0.2818	0.99 (0.99-0.99)	0.98 (0.90-1.08)
rs7899106	10	87410904	A	G	0.95223	0.97 (0.96-0.97)	1.05 (0.87-1.27)
rs2114824	10	88119015	A	G	0.5057	0.99 (0.98-0.99)	0.93 (0.86-1.00)
rs2450444	10	93010383	A	G	0.349	0.99 (0.99-0.99)	0.96 (0.88-1.04)
rs577525	10	99769388	T	C	0.4324	0.98 (0.98-0.99)	1.01 (0.93-1.09)
rs17094222	10	102395440	T	C	0.7961	0.98 (0.98-0.99)	1.03 (0.94-1.14)
rs10883553	10	102635475	A	C	0.4511	1.01 (1.01-1.01)	0.98 (0.90-1.06)
rs7083450	10	103984060	T	C	0.8388	1.02 (1.01-1.02)	0.95 (0.85-1.06)
rs10883759	10	104412049	A	G	0.3023	0.99 (0.98-0.99)	1.06 (0.97-1.16)
rs11191548	10	104846178	T	C	0.91809	0.97 (0.97-0.98)	1.14 (1.00-1.31)
rs7903146	10	114758349	T	C	0.2912	0.98 (0.98-0.99)	1.03 (0.94-1.12)
rs10886017	10	118672531	A	C	0.2524	1.01 (1.01-1.02)	1.09 (0.99-1.20)
rs4523610	10	122069448	T	C	0.771	0.99 (0.98-0.99)	0.94 (0.86-1.03)
rs845084	10	125220036	A	G	0.2678	1.01 (1.01-1.02)	1.02 (0.93-1.11)
rs17636031	10	126594078	T	C	0.7299	0.98 (0.98-0.99)	1.04 (0.95-1.13)
rs6482729	10	131120802	T	C	0.6615	0.99 (0.99-0.99)	0.95 (0.87-1.03)
rs7927156	11	970607	T	C	0.3675	0.99 (0.99-0.99)	0.96 (0.88-1.04)
rs4929923	11	8639200	T	C	0.3624	0.98 (0.98-0.99)	0.94 (0.86-1.02)
rs11604688	11	11765613	T	C	0.5607	0.99 (0.99-0.99)	0.98 (0.90-1.06)
rs4757144	11	13331226	A	G	0.5878	1.02 (1.01-1.02)	1.10 (1.01-1.19)
rs10832778	11	17394073	C	G	0.3778	0.99 (0.98-0.99)	0.96 (0.89-1.05)
rs4757638	11	18312953	A	G	0.5896	1.01 (1.01-1.01)	0.95 (0.88-1.03)
rs17309825	11	27526105	T	C	0.96018	0.97 (0.96-0.98)	0.89 (0.72-1.10)
rs6265	11	27679916	T	C	0.1951	0.96 (0.96-0.97)	1.06 (0.96-1.18)
rs1596299	11	28581557	T	C	0.6815	1.01 (1.01-1.01)	0.97 (0.89-1.05)
rs491711	11	28742220	A	C	0.684	1.01 (1.01-1.01)	1.04 (0.95-1.13)
rs2467594	11	29224006	A	G	0.3635	0.99 (0.98-0.99)	1.03 (0.95-1.12)
rs2065418	11	30422068	T	G	0.6377	1.02 (1.01-1.02)	0.92 (0.85-1.00)
rs223051	11	32131303	T	C	0.6759	1.01 (1.01-1.01)	1.01 (0.93-1.10)
rs7929418	11	43534247	T	C	0.3866	1.01 (1.01-1.01)	1.03 (0.95-1.12)
rs4237643	11	43648368	T	G	0.3062	1.02 (1.02-1.03)	0.97 (0.89-1.06)
rs10768994	11	43936945	T	C	0.5663	1.01 (1.01-1.01)	1.01 (0.93-1.09)
rs10838465	11	45426141	A	C	0.6967	1.01 (1.01-1.02)	0.96 (0.88-1.05)
rs7124681	11	47529947	A	C	0.4133	1.03 (1.02-1.03)	1.03 (0.95-1.12)
rs6591407	11	56914157	A	C	0.1861	0.99 (0.98-0.99)	0.97 (0.88-1.07)
rs506338	11	64440920	T	C	0.2984	0.99 (0.98-0.99)	1.04 (0.96-1.14)
rs7102454	11	65594820	T	C	0.6565	0.98 (0.98-0.99)	0.99 (0.91-1.07)
rs653264	11	68699775	A	G	0.5306	0.99 (0.99-0.99)	1.00 (0.92-1.08)
rs10908197	11	69439730	A	G	0.5622	0.99 (0.98-0.99)	0.92 (0.84-1.01)
rs7123876	11	72444583	T	C	0.754	0.99 (0.98-0.99)	1.02 (0.93-1.11)
rs1465900	11	76473138	A	C	0.7812	1.01 (1.01-1.02)	0.98 (0.89-1.08)
rs7117238	11	78040259	A	G	0.168	0.99 (0.98-0.99)	0.97 (0.87-1.08)
rs349088	11	84814393	A	C	0.4976	0.99 (0.98-0.99)	0.97 (0.90-1.05)
rs10765208	11	89207232	T	G	0.06905	1.02 (1.01-1.03)	1.11 (0.95-1.29)
rs10830452	11	89966202	A	G	0.6712	0.99 (0.99-0.99)	0.92 (0.84-1.00)
rs2605603	11	93221105	A	G	0.4887	0.99 (0.99-0.99)	0.95 (0.88-1.03)
rs7933205	11	97831073	A	G	0.2115	0.99 (0.98-0.99)	0.96 (0.87-1.06)
rs2155645	11	112912947	T	C	0.2608	0.99 (0.99-0.99)	1.04 (0.95-1.14)
rs719802	11	113234679	T	C	0.3803	1.01 (1.01-1.01)	0.95 (0.88-1.04)
rs1048932	11	115044850	A	C	0.4162	0.98 (0.98-0.99)	1.00 (0.92-1.08)
rs17120344	11	116996345	A	G	0.05923	1.02 (1.01-1.03)	0.91 (0.76-1.07)
rs573455	11	117267884	A	G	0.453	0.99 (0.99-0.99)	1.02 (0.94-1.11)
rs9332817	11	118365210	C	G	0.02561	0.96 (0.95-0.97)	0.86 (0.65-1.13)
rs1784460	11	118938371	A	T	0.4035	1.01 (1.01-1.02)	0.99 (0.91-1.08)
rs472611	11	119824102	A	G	0.6616	0.99 (0.99-0.99)	1.00 (0.92-1.09)
rs4936671	11	121942512	C	G	0.3672	1.01 (1.01-1.01)	0.97 (0.90-1.06)
rs7941030	11	122522375	T	C	0.6141	0.99 (0.99-0.99)	1.01 (0.93-1.09)
rs7950748	11	122762432	A	T	0.7451	0.99 (0.98-0.99)	1.05 (0.96-1.15)
rs7925214	11	130794253	T	C	0.5133	1.01 (1.01-1.02)	1.06 (0.98-1.15)
rs7925748	11	131449439	A	G	0.5978	0.99 (0.98-0.99)	1.00 (0.92-1.08)
rs1625427	11	131957293	T	C	0.6504	1.01 (1.01-1.02)	1.02 (0.94-1.11)
rs4936175	11	132641959	T	C	0.5555	0.99 (0.98-0.99)	1.03 (0.95-1.11)
rs1941213	11	133125329	A	C	0.7236	1.01 (1.01-1.02)	0.97 (0.89-1.06)
rs329651	11	133767622	T	G	0.8055	1.02 (1.01-1.02)	1.01 (0.91-1.12)
rs11611246	12	939480	T	G	0.21	1.02 (1.02-1.03)	0.98 (0.89-1.08)
rs2429150	12	2152655	A	C	0.5836	0.99 (0.99-0.99)	0.95 (0.88-1.03)
rs12422552	12	14413931	C	G	0.2663	0.99 (0.98-0.99)	1.01 (0.92-1.11)
rs11056875	12	16470918	T	C	0.1469	1.01 (1.01-1.02)	1.03 (0.92-1.15)
rs10846428	12	16954133	T	C	0.7693	0.99 (0.99-0.99)	1.09 (0.99-1.20)
rs7313220	12	17196832	A	G	0.4861	1.01 (1.01-1.02)	1.01 (0.93-1.10)
rs621042	12	18789007	A	C	0.451	0.99 (0.99-0.99)	1.01 (0.94-1.10)
rs1399471	12	19312221	C	G	0.2608	0.99 (0.98-0.99)	1.01 (0.93-1.11)
rs1584121	12	23559163	A	G	0.1907	0.99 (0.98-0.99)	0.97 (0.87-1.07)
rs10842240	12	24060075	C	G	0.1158	1.02 (1.02-1.03)	1.04 (0.92-1.17)
rs11170468	12	39430048	A	C	0.7674	1.01 (1.01-1.02)	0.96 (0.88-1.06)
rs2733287	12	41880909	A	C	0.5171	0.98 (0.98-0.99)	0.99 (0.91-1.07)
rs2269828	12	47471439	A	G	0.3322	0.99 (0.99-0.99)	1.03 (0.94-1.12)
rs833831	12	49333248	T	G	0.8716	1.02 (1.01-1.02)	1.07 (0.95-1.21)
rs7138803	12	50247468	A	G	0.3772	1.03 (1.03-1.03)	1.05 (0.97-1.14)
rs4077093	12	51593616	T	G	0.217	1.01 (1.01-1.02)	1.08 (0.98-1.20)
rs7134628	12	53785861	A	G	0.1027	1.02 (1.01-1.02)	1.04 (0.92-1.18)
rs4759075	12	54667285	T	C	0.5986	1.01 (1.01-1.01)	1.00 (0.92-1.09)
rs2271189	12	56494991	A	G	0.4051	0.99 (0.98-0.99)	1.08 (1.00-1.17)
rs774211	12	56920939	T	C	0.8431	1.01 (1.01-1.02)	1.08 (0.97-1.20)
rs11173522	12	60953472	A	C	0.2078	1.01 (1.01-1.02)	0.93 (0.84-1.03)
rs10878946	12	69642315	T	C	0.714	0.99 (0.98-0.99)	1.07 (0.98-1.16)
rs11115176	12	82465797	T	C	0.7601	1.01 (1.01-1.02)	1.05 (0.96-1.15)
rs1689437	12	89758046	A	G	0.93352	0.98 (0.97-0.98)	0.87 (0.73-1.03)
rs12299814	12	90216146	A	C	0.2525	0.98 (0.98-0.99)	0.98 (0.89-1.07)
rs2731277	12	90623961	T	C	0.7464	0.99 (0.98-0.99)	1.01 (0.92-1.11)
rs10745785	12	97586257	T	C	0.6674	0.99 (0.99-0.99)	1.02 (0.93-1.10)
rs1420341	12	97913785	T	C	0.8202	0.99 (0.98-0.99)	0.90 (0.81-1.00)
rs2246664	12	99611659	A	G	0.3661	1.01 (1.01-1.02)	0.97 (0.89-1.05)
rs7488867	12	103699685	T	C	0.2639	0.98 (0.98-0.98)	0.98 (0.89-1.07)
rs1895957	12	108376269	T	G	0.2219	0.98 (0.98-0.99)	0.93 (0.84-1.02)
rs17608150	12	110046698	T	C	0.07536	1.02 (1.01-1.03)	0.99 (0.85-1.16)
rs6606686	12	110903380	C	G	0.6903	0.99 (0.98-0.99)	1.07 (0.98-1.16)
rs11066188	12	112610714	A	G	0.4181	0.99 (0.99-0.99)	0.93 (0.86-1.01)
rs16942944	12	114066309	A	G	0.2953	1.01 (1.01-1.01)	1.07 (0.98-1.16)
rs16943356	12	114337645	A	G	0.06782	0.98 (0.97-0.99)	0.98 (0.83-1.16)
rs17709991	12	116065057	T	C	0.7319	0.99 (0.99-0.99)	1.05 (0.96-1.15)
rs7973955	12	118409640	A	G	0.2847	0.99 (0.98-0.99)	1.00 (0.92-1.10)
rs3887080	12	121661966	A	G	0.1214	1.02 (1.01-1.02)	1.16 (1.02-1.31)
rs1169091	12	122462486	T	C	0.2767	0.99 (0.99-0.99)	0.95 (0.87-1.05)
rs12369179	12	122963550	T	C	0.08782	0.97 (0.96-0.97)	1.01 (0.88-1.16)
rs4148866	12	123425575	T	C	0.4068	1.01 (1.01-1.01)	1.03 (0.94-1.12)
rs7133378	12	124409502	A	G	0.3269	1.01 (1.01-1.02)	1.04 (0.95-1.13)
rs1218822	13	28011963	A	G	0.6663	1.02 (1.01-1.02)	1.07 (0.98-1.16)
rs1006353	13	28047269	A	G	0.2485	1.01 (1.01-1.02)	0.98 (0.90-1.07)
rs9507983	13	28620036	T	C	0.6072	0.99 (0.98-0.99)	1.06 (0.98-1.15)
rs1045411	13	31033232	T	C	0.2647	0.99 (0.98-0.99)	0.98 (0.90-1.07)
rs7332115	13	33147548	T	G	0.6266	1.02 (1.01-1.02)	1.07 (0.99-1.16)
rs2274550	13	36229873	T	C	0.1402	0.99 (0.98-0.99)	0.97 (0.86-1.09)
rs1336486	13	40784814	T	G	0.6795	0.99 (0.98-0.99)	0.96 (0.88-1.05)
rs7987314	13	53485153	T	G	0.8821	0.99 (0.98-0.99)	0.99 (0.87-1.12)
rs6561710	13	53866077	A	G	0.5831	0.99 (0.99-0.99)	1.01 (0.93-1.09)
rs12429545	13	54102206	A	G	0.1248	1.03 (1.03-1.04)	1.00 (0.88-1.12)
rs962796	13	54385284	T	C	0.2052	1.01 (1.01-1.02)	1.01 (0.91-1.11)
rs6561766	13	54691484	A	G	0.119	1.02 (1.01-1.02)	1.06 (0.93-1.20)
rs9527455	13	56465597	A	C	0.2323	0.99 (0.98-0.99)	1.05 (0.96-1.15)
rs9538141	13	59178258	A	G	0.509	1.02 (1.01-1.02)	0.98 (0.91-1.07)
rs2322622	13	60497331	T	C	0.6299	0.99 (0.99-0.99)	0.99 (0.91-1.07)
rs1394879	13	62683659	C	G	0.417	1.01 (1.01-1.01)	0.95 (0.88-1.03)
rs1304070	13	65479449	A	G	0.7615	1.01 (1.01-1.02)	0.97 (0.88-1.06)
rs9540493	13	66205704	A	G	0.4419	1.01 (1.01-1.02)	1.00 (0.93-1.09)
rs9571687	13	67472713	A	C	0.329	0.99 (0.98-0.99)	0.97 (0.89-1.06)
rs9318380	13	76435126	A	G	0.1567	1.01 (1.01-1.02)	1.02 (0.91-1.13)
rs1668633	13	78371890	T	C	0.5738	1.01 (1.01-1.01)	1.02 (0.94-1.10)
rs9530843	13	79563749	A	C	0.5558	1.01 (1.01-1.02)	1.04 (0.96-1.13)
rs9318686	13	81012613	T	C	0.6625	0.99 (0.99-0.99)	1.01 (0.93-1.10)
rs9547153	13	85903717	A	G	0.6161	0.99 (0.99-0.99)	0.99 (0.91-1.07)
rs1330052	13	86536006	C	G	0.6496	0.99 (0.98-0.99)	0.96 (0.89-1.05)
rs2198679	13	89131240	A	G	0.5324	1.01 (1.01-1.01)	0.97 (0.90-1.06)
rs7323827	13	94116675	A	G	0.675	1.01 (1.01-1.01)	1.00 (0.92-1.09)
rs1927790	13	96922191	T	C	0.5891	0.99 (0.98-0.99)	0.92 (0.85-1.00)
rs1467693	13	98129710	A	T	0.2916	1.01 (1.01-1.02)	1.04 (0.95-1.13)
rs7334078	13	99120484	T	C	0.7118	1.01 (1.01-1.02)	0.98 (0.89-1.07)
rs9514131	13	104090848	T	G	0.1207	0.98 (0.98-0.99)	1.09 (0.97-1.23)
rs2479958	13	111984244	A	G	0.4925	1.01 (1.01-1.02)	1.04 (0.96-1.13)
rs9522285	13	112230701	A	G	0.4143	1.01 (1.01-1.02)	0.98 (0.90-1.06)
rs10132280	14	25928179	A	C	0.3017	0.98 (0.98-0.98)	1.01 (0.92-1.10)
rs12885454	14	29736838	A	C	0.3431	0.98 (0.98-0.99)	0.95 (0.88-1.04)
rs10483389	14	30495719	T	C	0.04022	1.03 (1.03-1.04)	1.04 (0.85-1.28)
rs10145461	14	33298330	T	G	0.4628	0.99 (0.98-0.99)	0.99 (0.92-1.07)
rs9806058	14	35673470	A	T	0.877	1.02 (1.01-1.02)	1.07 (0.95-1.20)
rs1956153	14	40102072	A	T	0.8213	0.99 (0.98-0.99)	0.95 (0.86-1.05)
rs1955540	14	40801751	T	C	0.1922	0.98 (0.98-0.99)	1.08 (0.97-1.19)
rs12589208	14	41573132	A	G	0.8224	0.99 (0.98-0.99)	1.09 (0.98-1.22)
rs3007105	14	47367616	T	C	0.4697	1.01 (1.01-1.02)	0.95 (0.88-1.03)
rs10144318	14	53189731	A	C	0.489	1.01 (1.01-1.01)	1.05 (0.97-1.14)
rs217671	14	62360464	A	G	0.7281	0.99 (0.98-0.99)	0.91 (0.83-1.00)
rs4430672	14	63094407	T	C	0.1996	1.01 (1.01-1.02)	0.98 (0.89-1.08)
rs3902951	14	69789755	T	G	0.7545	0.99 (0.98-0.99)	1.04 (0.94-1.14)
rs1275691	14	69816344	A	G	0.4559	0.99 (0.99-0.99)	1.04 (0.96-1.13)
rs1007934	14	73463479	A	G	0.415	0.99 (0.98-0.99)	1.01 (0.94-1.10)
rs17105272	14	77529783	T	C	0.3186	1.01 (1.01-1.01)	1.03 (0.94-1.12)
rs10146527	14	79499850	T	C	0.6361	1.01 (1.01-1.02)	1.02 (0.94-1.11)
rs7144011	14	79940383	T	G	0.2136	1.03 (1.02-1.03)	1.03 (0.94-1.13)
rs6574695	14	82506639	C	G	0.8659	0.99 (0.98-0.99)	0.94 (0.84-1.06)
rs12888545	14	88308044	A	G	0.7481	0.99 (0.98-0.99)	0.96 (0.87-1.05)
rs1951455	14	91512339	T	C	0.2747	0.99 (0.98-0.99)	0.98 (0.90-1.08)
rs2160077	14	92428410	A	G	0.4294	1.01 (1.01-1.01)	0.98 (0.90-1.06)
rs9989141	14	94006257	T	C	0.6387	1.02 (1.01-1.02)	0.96 (0.88-1.04)
rs10131890	14	97258752	A	C	0.9503	0.98 (0.97-0.99)	0.91 (0.76-1.09)
rs17096510	14	98616999	A	C	0.8641	1.01 (1.01-1.02)	1.12 (1.00-1.26)
rs4082793	14	99700080	T	C	0.421	0.99 (0.99-0.99)	1.09 (1.01-1.19)
rs17099623	14	101173124	A	C	0.7875	0.99 (0.98-0.99)	0.96 (0.87-1.05)
rs2448241	14	102414767	A	G	0.09711	0.98 (0.98-0.99)	1.05 (0.92-1.21)
rs8016771	14	102649451	T	G	0.91248	0.98 (0.98-0.99)	1.04 (0.90-1.20)
rs3803286	14	103246470	A	G	0.3431	1.02 (1.01-1.02)	1.14 (1.05-1.24)
rs2010281	14	103862322	A	G	0.3552	0.98 (0.98-0.99)	1.06 (0.97-1.15)
rs4906908	15	27040082	T	G	0.4747	0.99 (0.99-0.99)	1.05 (0.97-1.13)
rs7172627	15	31877690	A	G	0.5281	0.99 (0.99-0.99)	0.96 (0.89-1.04)
rs7181610	15	35826859	A	T	0.8585	1.01 (1.01-1.02)	1.05 (0.94-1.18)
rs8036040	15	36402716	A	C	0.4932	1.01 (1.01-1.01)	0.99 (0.92-1.08)
rs12148330	15	41995199	A	T	0.181	1.01 (1.01-1.02)	0.97 (0.87-1.07)
rs8033995	15	44013509	C	G	0.09366	0.98 (0.98-0.99)	1.20 (1.05-1.38)
rs12439798	15	46584787	T	G	0.4228	1.01 (1.01-1.02)	1.01 (0.93-1.10)
rs1912631	15	47914691	A	G	0.4088	0.99 (0.99-0.99)	1.10 (1.02-1.19)
rs3736485	15	51748610	A	G	0.4557	1.01 (1.01-1.02)	1.00 (0.92-1.09)
rs10851523	15	53044002	C	G	0.2885	0.99 (0.99-0.99)	0.98 (0.89-1.07)
rs16965225	15	53143170	T	G	0.06741	1.02 (1.01-1.03)	1.14 (0.97-1.34)
rs10163018	15	53525415	T	C	0.3748	0.99 (0.99-0.99)	1.03 (0.95-1.12)
rs1657930	15	57120989	A	G	0.8028	0.99 (0.98-0.99)	1.03 (0.93-1.14)
rs17236194	15	59002755	T	C	0.8655	0.99 (0.98-0.99)	0.91 (0.81-1.03)
rs340025	15	60908307	T	C	0.4276	0.99 (0.99-0.99)	0.99 (0.91-1.07)
rs12904761	15	61436282	T	C	0.2232	1.01 (1.01-1.02)	0.98 (0.89-1.08)
rs12595158	15	62316035	T	C	0.02362	0.96 (0.95-0.97)	0.87 (0.67-1.14)
rs11635675	15	63793238	T	G	0.6465	1.01 (1.01-1.02)	0.99 (0.91-1.07)
rs11629783	15	66741387	C	G	0.7692	1.01 (1.01-1.02)	0.96 (0.87-1.05)
rs13329567	15	68104367	T	C	0.2308	0.97 (0.97-0.98)	0.98 (0.89-1.08)
rs7164727	15	73093991	T	C	0.681	1.02 (1.02-1.02)	1.01 (0.92-1.10)
rs5742914	15	74286929	T	C	0.1355	1.02 (1.01-1.02)	0.89 (0.79-1.01)
rs936227	15	75131959	A	G	0.3892	0.99 (0.99-0.99)	1.03 (0.95-1.12)
rs1829130	15	76107730	T	C	0.678	0.99 (0.99-0.99)	0.93 (0.86-1.02)
rs4886869	15	77799657	A	G	0.3952	0.99 (0.99-0.99)	0.99 (0.91-1.08)
rs11855853	15	78012618	T	C	0.2649	0.99 (0.98-0.99)	1.02 (0.93-1.12)
rs13380104	15	79378821	T	C	0.4179	0.99 (0.98-0.99)	1.08 (1.00-1.17)
rs12593036	15	81058652	A	G	0.7007	1.02 (1.01-1.02)	0.96 (0.89-1.05)
rs12101393	15	92570921	C	G	0.7803	1.01 (1.01-1.02)	1.03 (0.93-1.14)
rs7181498	15	95271404	T	C	0.3691	1.02 (1.01-1.02)	0.99 (0.91-1.08)
rs12439829	15	98282615	A	T	0.3857	0.99 (0.99-0.99)	1.00 (0.92-1.08)
rs12905439	15	99521883	C	G	0.6607	1.01 (1.01-1.02)	0.99 (0.91-1.08)
rs12599449	16	397269	A	T	0.8464	1.01 (1.01-1.02)	1.02 (0.91-1.15)
rs12448257	16	3599655	A	G	0.218	1.02 (1.01-1.02)	0.94 (0.85-1.04)
rs1876359	16	4930100	T	C	0.3604	1.01 (1.01-1.02)	1.05 (0.97-1.14)
rs12149756	16	6728603	A	G	0.2554	0.99 (0.98-0.99)	1.11 (1.01-1.22)
rs249292	16	9412804	T	C	0.6895	1.01 (1.01-1.02)	1.01 (0.92-1.10)
rs1990573	16	9713688	A	G	0.3155	0.99 (0.98-0.99)	1.03 (0.95-1.12)
rs6497676	16	10180223	A	G	0.6417	0.99 (0.99-0.99)	0.97 (0.89-1.05)
rs4985155	16	15129459	A	G	0.6631	1.01 (1.01-1.02)	1.05 (0.96-1.14)
rs12446632	16	19935389	A	G	0.1424	0.97 (0.96-0.97)	0.98 (0.87-1.10)
rs11074446	16	20255123	T	C	0.8694	1.02 (1.02-1.03)	1.03 (0.92-1.16)
rs9931967	16	20375351	T	G	0.5082	1.02 (1.01-1.02)	0.94 (0.86-1.01)
rs2023671	16	23849839	T	G	0.7479	0.99 (0.98-0.99)	1.00 (0.92-1.10)
rs7195386	16	24578458	T	C	0.5014	1.01 (1.01-1.02)	0.95 (0.88-1.03)
rs7186893	16	24806420	T	G	0.2686	0.99 (0.98-0.99)	0.93 (0.85-1.02)
rs7206395	16	27990351	A	G	0.1984	1.01 (1.01-1.02)	1.01 (0.92-1.12)
rs7498665	16	28883241	A	G	0.5962	0.97 (0.97-0.98)	0.94 (0.86-1.02)
rs3814883	16	29994922	T	C	0.4764	1.02 (1.02-1.03)	1.00 (0.92-1.09)
rs4889606	16	31011183	A	G	0.6199	1.02 (1.02-1.02)	0.98 (0.90-1.06)
rs2080454	16	49062590	A	C	0.6211	0.99 (0.98-0.99)	1.07 (0.98-1.16)
rs12443621	16	52548037	A	G	0.5332	0.99 (0.99-0.99)	0.97 (0.89-1.05)
rs1477199	16	53712135	A	G	0.8549	0.98 (0.97-0.98)	0.97 (0.86-1.08)
rs8047395	16	53798523	A	G	0.5061	1.06 (1.06-1.07)	0.98 (0.91-1.07)
rs2072518	16	54152730	A	G	0.5812	1.01 (1.01-1.01)	1.04 (0.96-1.12)
rs9921416	16	54244754	T	C	0.4407	0.99 (0.99-0.99)	1.09 (1.00-1.18)
rs12448738	16	56489343	A	C	0.8629	0.98 (0.98-0.99)	0.94 (0.84-1.06)
rs11075489	16	62803841	T	C	0.4828	0.99 (0.99-0.99)	0.96 (0.88-1.04)
rs8061382	16	69419083	A	T	0.03601	0.97 (0.96-0.98)	1.06 (0.84-1.34)
rs889398	16	69556715	T	C	0.4247	0.98 (0.98-0.98)	1.05 (0.96-1.13)
rs4985526	16	70422231	T	C	0.3858	1.01 (1.01-1.02)	0.95 (0.88-1.04)
rs811054	16	72251132	T	C	0.5367	1.01 (1.01-1.02)	1.06 (0.98-1.15)
rs756717	16	72996162	A	G	0.3973	0.99 (0.98-0.99)	1.07 (0.99-1.16)
rs825680	16	73606563	A	T	0.5827	1.01 (1.01-1.01)	0.95 (0.87-1.03)
rs1125804	16	74148932	A	G	0.4823	0.99 (0.99-0.99)	0.97 (0.89-1.05)
rs6564360	16	76779612	A	G	0.8095	0.99 (0.98-0.99)	1.02 (0.92-1.13)
rs12449219	16	77261943	C	G	0.8642	0.99 (0.98-0.99)	0.95 (0.84-1.07)
rs4888165	16	81728192	A	G	0.2511	1.01 (1.01-1.02)	0.99 (0.90-1.10)
rs12922346	16	82438337	C	G	0.2657	1.01 (1.01-1.02)	0.94 (0.86-1.03)
rs1541928	16	82656804	T	G	0.4792	0.99 (0.99-0.99)	0.99 (0.91-1.07)
rs7206608	16	82872628	C	G	0.6854	0.99 (0.98-0.99)	0.98 (0.90-1.07)
rs4516268	17	1846831	A	C	0.1925	0.98 (0.98-0.98)	1.01 (0.92-1.12)
rs7217226	17	2136065	T	G	0.6404	0.99 (0.98-0.99)	1.00 (0.92-1.09)
rs9904177	17	4755424	A	G	0.7262	0.99 (0.99-0.99)	0.96 (0.88-1.05)
rs1000940	17	5283252	A	G	0.7013	0.99 (0.98-0.99)	0.93 (0.86-1.02)
rs2279620	17	7792465	C	G	0.1039	1.02 (1.01-1.02)	1.16 (1.01-1.33)
rs17681708	17	9792872	T	C	0.6877	0.99 (0.99-0.99)	1.01 (0.93-1.11)
rs1075901	17	15943910	T	C	0.4361	0.99 (0.98-0.99)	1.04 (0.96-1.12)
rs2001651	17	21179461	A	C	0.6554	0.99 (0.98-0.99)	0.98 (0.90-1.07)
rs1038088	17	28074563	T	G	0.4919	0.99 (0.99-0.99)	1.03 (0.95-1.11)
rs8067737	17	29349688	T	C	0.1101	1.02 (1.01-1.02)	1.07 (0.94-1.23)
rs3930349	17	31475545	A	C	0.2196	0.99 (0.98-0.99)	0.96 (0.87-1.05)
rs12150665	17	34914787	T	C	0.5942	1.02 (1.01-1.02)	1.06 (0.97-1.15)
rs4796243	17	35057883	A	G	0.3029	0.99 (0.98-0.99)	1.01 (0.92-1.10)
rs8070454	17	38160754	T	C	0.3869	0.99 (0.99-0.99)	1.00 (0.93-1.09)
rs16966801	17	39573713	A	G	0.7984	0.99 (0.98-0.99)	0.99 (0.89-1.09)
rs17599948	17	41353410	A	G	0.8331	1.01 (1.01-1.02)	1.09 (0.97-1.21)
rs7220138	17	42254011	C	G	0.696	0.99 (0.98-0.99)	1.02 (0.94-1.12)
rs10491182	17	46120767	T	C	0.92739	1.02 (1.01-1.02)	1.09 (0.94-1.26)
rs208015	17	46252346	T	C	0.0784	1.03 (1.03-1.04)	1.00 (0.86-1.16)
rs9299	17	46669430	T	C	0.6471	1.01 (1.01-1.02)	1.04 (0.96-1.14)
rs11079849	17	47090785	T	C	0.3199	0.98 (0.98-0.99)	0.94 (0.86-1.02)
rs8071182	17	55336155	A	G	0.1735	1.01 (1.01-1.02)	0.98 (0.88-1.09)
rs11649864	17	56093061	A	G	0.09127	1.02 (1.01-1.02)	1.14 (0.99-1.32)
rs6504165	17	61630076	T	C	0.7374	1.01 (1.01-1.02)	0.95 (0.87-1.04)
rs12602912	17	65870073	T	C	0.2048	1.02 (1.01-1.02)	0.94 (0.85-1.04)
rs236527	17	68215574	C	G	0.6956	0.99 (0.99-0.99)	1.07 (0.98-1.17)
rs3744017	17	73871467	A	G	0.1856	1.01 (1.01-1.02)	1.02 (0.92-1.13)
rs1865989	17	75707094	A	T	0.37	0.99 (0.99-0.99)	0.96 (0.88-1.04)
rs8081039	17	75995829	T	C	0.0573	1.02 (1.02-1.03)	1.01 (0.85-1.18)
rs12939549	17	78611724	A	G	0.5665	1.02 (1.01-1.02)	1.03 (0.95-1.12)
rs1608445	18	947954	A	G	0.435	0.99 (0.99-0.99)	1.00 (0.92-1.08)
rs8097672	18	1839601	A	T	0.8472	0.98 (0.98-0.99)	0.96 (0.86-1.08)
rs1241986	18	6873954	A	G	0.8479	0.99 (0.98-0.99)	1.06 (0.95-1.19)
rs12953970	18	13186928	A	G	0.1833	1.01 (1.01-1.02)	1.09 (0.98-1.21)
rs12964689	18	21116998	A	G	0.5176	1.02 (1.02-1.02)	1.08 (1.00-1.17)
rs16940823	18	22137319	A	C	0.1905	0.99 (0.98-0.99)	0.95 (0.86-1.06)
rs273697	18	23178748	A	G	0.4779	0.99 (0.99-0.99)	0.98 (0.91-1.06)
rs1941697	18	31251276	A	G	0.4538	1.01 (1.01-1.02)	1.00 (0.92-1.08)
rs1365466	18	36182440	T	C	0.7406	0.99 (0.98-0.99)	1.01 (0.92-1.10)
rs559231	18	39644247	T	G	0.3956	1.01 (1.01-1.02)	0.95 (0.87-1.03)
rs1158805	18	40736590	A	C	0.3766	0.99 (0.98-0.99)	0.96 (0.88-1.04)
rs954018	18	42598463	A	G	0.3053	0.99 (0.98-0.99)	1.02 (0.93-1.11)
rs10438964	18	42950629	T	C	0.2757	0.99 (0.98-0.99)	0.99 (0.90-1.08)
rs9965170	18	44788274	A	G	0.429	0.99 (0.99-0.99)	1.02 (0.94-1.10)
rs7239114	18	45921214	A	G	0.5403	1.01 (1.01-1.02)	1.05 (0.97-1.14)
rs9964756	18	50441817	T	G	0.1033	0.98 (0.98-0.99)	0.99 (0.87-1.12)
rs12454204	18	52500011	T	G	0.2299	1.02 (1.01-1.02)	1.03 (0.94-1.13)
rs784257	18	53397199	T	C	0.1827	0.99 (0.98-0.99)	1.01 (0.91-1.12)
rs7243357	18	56883319	T	G	0.8272	1.02 (1.02-1.02)	0.97 (0.87-1.08)
rs663129	18	57838401	A	G	0.2301	1.06 (1.05-1.06)	0.93 (0.85-1.02)
rs17066842	18	58040624	A	G	0.04058	0.94 (0.93-0.94)	1.07 (0.88-1.30)
rs8088123	18	58100400	A	C	0.07694	0.98 (0.97-0.98)	0.93 (0.80-1.08)
rs610634	18	58156977	T	C	0.8179	1.01 (1.01-1.02)	1.09 (0.99-1.21)
rs1430387	18	58227112	T	C	0.5705	1.01 (1.01-1.02)	0.99 (0.91-1.07)
rs9951893	18	60739250	T	C	0.5249	0.99 (0.99-0.99)	1.02 (0.95-1.11)
rs17070809	18	60846738	A	G	0.2302	1.01 (1.01-1.02)	1.05 (0.95-1.16)
rs7235205	18	63373762	A	G	0.7343	0.99 (0.98-0.99)	0.88 (0.81-0.97)
rs8089514	18	69224478	A	T	0.359	1.01 (1.01-1.02)	0.98 (0.90-1.06)
rs7235563	18	73139335	C	G	0.642	1.01 (1.01-1.01)	1.01 (0.93-1.10)
rs11150911	18	73498528	A	C	0.2809	1.01 (1.01-1.02)	1.07 (0.98-1.17)
rs243387	19	4445156	A	G	0.4578	0.99 (0.99-0.99)	1.03 (0.95-1.12)
rs7249143	19	12992579	T	G	0.3082	1.01 (1.01-1.02)	1.11 (1.01-1.21)
rs1042050	19	18329240	T	C	0.3842	0.99 (0.98-0.99)	1.02 (0.94-1.11)
rs2023878	19	18834124	T	C	0.1895	0.98 (0.98-0.99)	0.99 (0.90-1.10)
rs998732	19	19378671	A	G	0.8422	1.02 (1.01-1.02)	1.03 (0.92-1.14)
rs2304130	19	19789528	A	G	0.9147	1.02 (1.01-1.02)	1.06 (0.92-1.23)
rs10408013	19	33963766	T	C	0.2908	1.01 (1.01-1.01)	0.98 (0.89-1.06)
rs29941	19	34309532	A	G	0.3135	0.99 (0.98-0.99)	0.97 (0.89-1.06)
rs3826705	19	42637232	T	C	0.8794	0.98 (0.98-0.99)	0.89 (0.79-1.01)
rs2075650	19	45395619	A	G	0.8606	1.02 (1.02-1.03)	0.91 (0.81-1.02)
rs11671664	19	46172278	A	G	0.1086	0.98 (0.97-0.98)	1.15 (1.00-1.32)
rs732841	19	46207810	A	C	0.95498	1.03 (1.02-1.04)	0.88 (0.72-1.08)
rs3810291	19	47569003	A	G	0.6703	1.03 (1.02-1.03)	1.00 (0.91-1.09)
rs4802778	19	51812034	A	G	0.5745	0.99 (0.99-0.99)	0.99 (0.91-1.07)
rs1884389	20	1410582	T	C	0.4289	0.99 (0.99-0.99)	1.01 (0.93-1.10)
rs6047046	20	2129907	A	G	0.5139	1.01 (1.01-1.01)	1.02 (0.94-1.10)
rs4813619	20	2815715	T	G	0.5101	0.99 (0.99-0.99)	1.07 (0.99-1.16)
rs1884897	20	6612832	A	G	0.3692	0.98 (0.98-0.98)	0.98 (0.91-1.07)
rs961917	20	8308190	C	G	0.7245	1.01 (1.01-1.01)	0.99 (0.90-1.08)
rs6056413	20	9106087	A	T	0.1711	1.01 (1.01-1.02)	0.93 (0.83-1.03)
rs2423668	20	12430673	T	C	0.4495	1.01 (1.01-1.01)	0.93 (0.86-1.01)
rs17272434	20	15085365	A	G	0.312	0.99 (0.99-0.99)	1.02 (0.93-1.11)
rs8123881	20	15819495	A	G	0.8701	0.98 (0.98-0.99)	1.02 (0.90-1.14)
rs4814512	20	16564210	A	C	0.782	1.01 (1.01-1.02)	0.96 (0.87-1.06)
rs852056	20	17102860	T	C	0.2416	1.01 (1.01-1.02)	0.91 (0.83-1.00)
rs1409818	20	21381121	T	C	0.1156	1.02 (1.01-1.02)	0.99 (0.87-1.13)
rs6138482	20	25059442	T	C	0.1974	1.01 (1.01-1.02)	1.01 (0.91-1.11)
rs6050446	20	25195509	A	G	0.02999	0.97 (0.96-0.98)	0.87 (0.68-1.12)
rs6121381	20	30785593	A	T	0.8469	0.99 (0.98-0.99)	0.98 (0.88-1.09)
rs4012234	20	32553047	T	G	0.4076	0.99 (0.98-0.99)	0.98 (0.90-1.06)
rs4911442	20	33355046	A	G	0.8728	1.01 (1.01-1.02)	1.05 (0.93-1.19)
rs2143253	20	41987392	A	G	0.1189	0.98 (0.98-0.99)	1.05 (0.93-1.19)
rs1117080	20	43428323	C	G	0.7015	1.01 (1.01-1.01)	0.99 (0.91-1.08)
rs2425840	20	44904838	A	C	0.5941	0.99 (0.99-0.99)	0.91 (0.84-0.98)
rs6019482	20	47495560	T	C	0.1654	0.98 (0.98-0.99)	1.02 (0.91-1.13)
rs2143624	20	49781718	A	G	0.3682	1.01 (1.01-1.01)	1.07 (0.99-1.16)
rs17201143	20	50402079	T	C	0.3124	0.99 (0.99-0.99)	0.99 (0.91-1.08)
rs17806379	20	51107290	T	C	0.1789	0.97 (0.97-0.98)	1.01 (0.91-1.13)
rs6023633	20	53453850	A	G	0.763	0.99 (0.98-0.99)	1.02 (0.93-1.12)
rs559267	20	54157497	A	G	0.6642	0.99 (0.99-0.99)	1.00 (0.92-1.09)
rs6014523	20	54394975	T	C	0.8032	1.01 (1.01-1.02)	1.01 (0.92-1.12)
rs2427453	20	61577515	T	C	0.5003	1.01 (1.01-1.01)	0.99 (0.91-1.08)
rs2832283	21	30690558	A	G	0.2208	1.01 (1.01-1.01)	1.01 (0.92-1.10)
rs762147	21	39238610	A	G	0.2708	0.99 (0.98-0.99)	1.06 (0.97-1.16)
rs11702843	21	40123740	A	G	0.2737	1.01 (1.01-1.01)	1.04 (0.95-1.14)
rs13047416	21	40309436	C	G	0.6231	1.02 (1.01-1.02)	0.97 (0.89-1.05)
rs2836961	21	40627020	A	C	0.6165	0.99 (0.99-0.99)	0.94 (0.87-1.02)
rs2837398	21	41427168	A	C	0.5958	0.99 (0.99-0.99)	0.99 (0.91-1.07)
rs1964927	21	42653237	A	G	0.3617	0.99 (0.98-0.99)	0.96 (0.88-1.04)
rs427943	21	46570896	A	C	0.4331	0.98 (0.98-0.99)	1.08 (0.99-1.17)
rs11538	22	18220831	A	G	0.8195	0.99 (0.98-0.99)	0.97 (0.87-1.07)
rs138280	22	32131610	T	C	0.5192	1.01 (1.01-1.01)	0.94 (0.87-1.02)
rs2285178	22	38205989	T	C	0.6891	0.99 (0.99-0.99)	1.03 (0.95-1.13)
rs11089885	22	38809485	T	C	0.5384	0.99 (0.99-0.99)	1.00 (0.92-1.09)
rs4820408	22	40604945	T	G	0.408	1.01 (1.01-1.02)	0.96 (0.88-1.04)
rs5751239	22	42592239	T	C	0.5171	1.01 (1.01-1.01)	0.98 (0.90-1.06)
BMR
						OR (95% CI)
SNP	Chromosome	Position *	Effect allele	Other allele	Effect allele frequency	BMR	Meningioma
rs66701417	1	1698092	G	A	0.511058	1.01 (1.01-1.02)	0.99 (0.91-1.07)
rs161799	1	8015560	G	A	0.34292	0.98 (0.98-0.99)	0.96 (0.88-1.04)
rs6691831	1	11220180	G	A	0.252009	1.03 (1.02-1.03)	1.08 (0.99-1.19)
rs212532	1	21588603	G	C	0.603473	1.01 (1.01-1.02)	1.01 (0.93-1.10)
rs58670122	1	22492613	G	A	0.141453	0.98 (0.97-0.98)	0.99 (0.88-1.12)
rs11578046	1	23425139	A	G	0.325185	0.98 (0.98-0.99)	1.00 (0.91-1.08)
rs2783670	1	26455182	G	A	0.176033	1.02 (1.02-1.03)	1.00 (0.90-1.12)
rs35015532	1	26752129	G	A	0.25281	0.98 (0.98-0.99)	0.98 (0.89-1.07)
rs3753614	1	32081785	A	G	0.563793	1.02 (1.01-1.02)	0.94 (0.87-1.02)
rs652112	1	32345980	C	T	0.104062	1.03 (1.02-1.04)	0.96 (0.85-1.10)
rs10914623	1	33290322	T	C	0.167133	0.98 (0.97-0.98)	1.03 (0.93-1.14)
rs10753280	1	33774752	C	A	0.684138	1.02 (1.02-1.03)	0.99 (0.91-1.08)
rs12031634	1	34584393	A	G	0.299177	0.99 (0.98-0.99)	1.00 (0.92-1.09)
rs272815	1	36648011	C	T	0.579727	1.02 (1.01-1.02)	0.98 (0.90-1.06)
rs28605759	1	38399816	A	G	0.456982	0.99 (0.98-0.99)	0.98 (0.90-1.06)
rs12125131	1	39421720	T	C	0.311156	1.01 (1.01-1.02)	0.98 (0.90-1.08)
rs72660086	1	39571992	G	T	0.210845	1.02 (1.02-1.03)	0.99 (0.90-1.09)
rs2885697	1	41544279	T	G	0.664043	0.97 (0.97-0.98)	0.98 (0.90-1.07)
rs514453	1	49627659	T	C	0.67866	0.98 (0.98-0.99)	0.94 (0.86-1.02)
rs2746612	1	50876825	G	T	0.824526	0.98 (0.97-0.99)	0.95 (0.86-1.05)
rs12031920	1	51109269	A	T	0.416945	1.02 (1.02-1.03)	1.03 (0.95-1.12)
rs3766437	1	54726362	G	A	0.452661	1.01 (1.01-1.02)	0.99 (0.91-1.08)
rs706413	1	56602992	G	A	0.228498	1.02 (1.02-1.03)	0.99 (0.90-1.09)
rs12140153	1	62579891	T	G	0.0960788	0.97 (0.96-0.98)	1.00 (0.87-1.15)
rs61765651	1	72754314	T	C	0.193631	0.97 (0.97-0.98)	1.03 (0.93-1.15)
rs1514176	1	74991596	A	G	0.5755	0.99 (0.98-0.99)	0.99 (0.91-1.07)
rs34517439	1	78450517	A	C	0.12559	1.06 (1.05-1.06)	0.93 (0.81-1.06)
rs877041	1	85923920	A	G	0.395578	1.01 (1.01-1.02)	1.03 (0.95-1.12)
rs17363646	1	86823503	G	A	0.134718	1.02 (1.02-1.03)	1.07 (0.96-1.20)
rs6681429	1	93427406	A	C	0.842025	0.98 (0.98-0.99)	1.01 (0.91-1.13)
rs6696236	1	96291369	A	G	0.669617	1.02 (1.01-1.02)	0.99 (0.90-1.07)
rs273866	1	97263793	G	C	0.30308	1.02 (1.01-1.02)	0.95 (0.87-1.04)
rs72697614	1	107514107	A	C	0.320939	1.01 (1.01-1.02)	1.05 (0.97-1.15)
rs77848106	1	107971673	A	C	0.296094	0.98 (0.98-0.99)	0.94 (0.86-1.03)
rs17024393	1	110154688	C	T	0.025813	1.05 (1.04-1.07)	1.14 (0.91-1.43)
rs197372	1	112289118	C	T	0.30993	1.01 (1.01-1.02)	1.01 (0.93-1.10)
rs60804050	1	118870373	A	G	0.255422	0.98 (0.98-0.99)	0.97 (0.89-1.06)
rs76098726	1	150555028	C	T	0.0795805	1.03 (1.02-1.04)	1.13 (0.96-1.32)
rs11577446	1	151047648	T	C	0.0166143	1.05 (1.03-1.07)	0.69 (0.49-0.96)
rs76798800	1	154994978	T	G	0.267419	1.04 (1.03-1.04)	0.96 (0.87-1.05)
rs394757	1	155184057	A	G	0.335011	0.98 (0.98-0.99)	1.02 (0.93-1.12)
rs17361789	1	172122601	G	T	0.322343	1.02 (1.02-1.03)	1.08 (0.99-1.17)
rs11800998	1	172135564	C	A	0.059965	0.97 (0.96-0.98)	0.90 (0.76-1.06)
rs78770228	1	176404571	G	A	0.0879541	1.02 (1.02-1.03)	0.97 (0.84-1.13)
rs4233168	1	176500060	T	A	0.919862	0.97 (0.96-0.98)	0.85 (0.73-0.99)
rs1325596	1	176794066	A	G	0.547362	1.02 (1.02-1.03)	0.92 (0.85-1.00)
rs543874	1	177889480	G	A	0.207355	1.04 (1.04-1.05)	0.98 (0.88-1.08)
rs1609829	1	180909061	C	T	0.702264	0.98 (0.98-0.99)	0.95 (0.86-1.04)
rs12071514	1	183101444	C	A	0.584593	0.99 (0.98-0.99)	0.95 (0.87-1.03)
rs1327124	1	184014199	G	A	0.357694	1.02 (1.02-1.03)	1.01 (0.93-1.10)
rs12145281	1	190306734	G	A	0.561503	0.99 (0.98-0.99)	1.08 (1.00-1.17)
rs2678204	1	201800511	G	T	0.34291	1.02 (1.02-1.03)	1.02 (0.94-1.11)
rs6693481	1	203766395	C	T	0.69408	0.99 (0.98-0.99)	1.10 (1.01-1.20)
rs3747973	1	205677148	G	A	0.591548	0.98 (0.98-0.99)	1.02 (0.94-1.11)
rs2796243	1	208029182	T	C	0.52234	0.99 (0.98-0.99)	1.01 (0.93-1.10)
rs1578992	1	212211174	T	G	0.668609	1.02 (1.01-1.02)	1.07 (0.98-1.17)
rs4655345	1	214608704	G	A	0.395434	0.98 (0.97-0.98)	1.01 (0.93-1.09)
rs11589536	1	217805262	A	C	0.397731	1.02 (1.01-1.02)	1.00 (0.92-1.09)
rs12048049	1	218597297	G	C	0.286455	1.02 (1.02-1.03)	1.10 (1.01-1.20)
rs2803888	1	219004615	A	C	0.413452	0.99 (0.98-0.99)	1.00 (0.92-1.08)
rs12725278	1	224644977	G	C	0.211916	0.98 (0.98-0.99)	0.99 (0.90-1.10)
rs7518221	1	225561346	C	T	0.646102	0.98 (0.98-0.99)	0.98 (0.90-1.07)
rs2671272	1	226015116	G	A	0.786337	1.02 (1.01-1.02)	1.00 (0.91-1.10)
rs11580196	1	227955276	G	A	0.172747	0.98 (0.97-0.99)	1.10 (0.98-1.23)
rs6681842	1	235332555	T	G	0.472193	0.99 (0.98-0.99)	1.01 (0.93-1.10)
rs141224959	2	380055	A	G	0.0382481	0.93 (0.92-0.95)	1.03 (0.82-1.29)
rs1567554	2	430715	G	A	0.24347	1.02 (1.01-1.02)	1.01 (0.92-1.11)
rs115910474	2	630555	G	A	0.82909	1.06 (1.05-1.06)	1.01 (0.91-1.12)
rs12478139	2	1838677	C	T	0.326319	0.98 (0.98-0.99)	1.00 (0.92-1.09)
rs1534043	2	9780744	T	C	0.326362	1.02 (1.01-1.02)	0.96 (0.88-1.05)
rs35135518	2	16120506	C	T	0.108433	0.98 (0.97-0.99)	1.00 (0.88-1.15)
rs113386058	2	20143831	T	A	0.0294703	0.96 (0.95-0.97)	0.84 (0.64-1.08)
rs12713004	2	23896049	G	A	0.726162	1.03 (1.02-1.03)	1.08 (0.98-1.18)
rs11694842	2	25482970	G	A	0.337816	0.98 (0.98-0.99)	1.00 (0.92-1.09)
rs34552049	2	26944300	G	A	0.526934	0.98 (0.98-0.99)	1.03 (0.95-1.11)
rs780093	2	27742603	C	T	0.61811	1.03 (1.03-1.03)	1.02 (0.94-1.10)
rs116072427	2	33357096	C	G	0.0707694	0.96 (0.95-0.97)	0.96 (0.82-1.13)
rs11678716	2	33487251	C	G	0.068239	0.97 (0.96-0.98)	0.99 (0.84-1.17)
rs9295	2	36777825	A	G	0.295405	1.02 (1.01-1.02)	0.99 (0.91-1.08)
rs10202845	2	42575820	G	A	0.112859	0.98 (0.97-0.98)	1.07 (0.95-1.21)
rs343935	2	44991100	C	T	0.159882	1.02 (1.02-1.03)	0.95 (0.85-1.06)
rs12994892	2	46654955	G	A	0.520308	1.01 (1.01-1.02)	1.02 (0.95-1.11)
rs76179188	2	54614156	T	C	0.0775913	1.03 (1.02-1.03)	0.98 (0.83-1.16)
rs59985551	2	56106928	T	C	0.224719	0.97 (0.97-0.98)	0.93 (0.84-1.02)
rs57477602	2	56192636	A	G	0.0466356	1.04 (1.03-1.05)	0.93 (0.77-1.14)
rs4671328	2	58935282	G	T	0.552458	0.98 (0.98-0.99)	0.98 (0.90-1.06)
rs6739755	2	59330227	G	A	0.60242	0.98 (0.98-0.99)	1.04 (0.96-1.13)
rs10181359	2	62903461	G	T	0.433896	1.01 (1.01-1.02)	1.02 (0.94-1.10)
rs6546523	2	69708367	C	T	0.183658	1.02 (1.01-1.02)	0.92 (0.83-1.02)
rs4314015	2	71528309	T	G	0.572586	0.98 (0.98-0.99)	1.00 (0.92-1.08)
rs1374370	2	85818273	A	G	0.307542	1.02 (1.01-1.02)	0.99 (0.90-1.08)
rs1805165	2	88874891	A	C	0.719118	0.98 (0.98-0.99)	1.07 (0.98-1.17)
rs1437377	2	100744924	G	T	0.132326	1.02 (1.01-1.03)	0.95 (0.84-1.06)
rs1837367	2	111874551	A	G	0.486175	1.01 (1.01-1.02)	0.97 (0.89-1.05)
rs3811059	2	113962071	T	C	0.48188	0.99 (0.98-0.99)	1.07 (0.98-1.16)
rs71414738	2	127876242	T	C	0.177287	1.02 (1.01-1.02)	1.06 (0.95-1.18)
rs35935052	2	142302503	T	G	0.151271	0.98 (0.97-0.98)	0.98 (0.87-1.09)
rs71423264	2	144024811	A	G	0.140539	1.02 (1.01-1.03)	1.05 (0.94-1.18)
rs12467963	2	145345343	T	A	0.403014	0.98 (0.98-0.99)	0.99 (0.91-1.08)
rs4613239	2	169119609	G	C	0.119245	1.02 (1.01-1.03)	1.00 (0.88-1.13)
rs35962426	2	169743792	T	C	0.320534	0.98 (0.98-0.99)	1.02 (0.94-1.12)
rs12998320	2	172237268	G	C	0.29318	1.02 (1.01-1.02)	1.05 (0.96-1.14)
rs1047023	2	172414486	T	C	0.250637	0.97 (0.96-0.97)	0.99 (0.90-1.08)
rs847151	2	176964904	A	G	0.34468	1.02 (1.01-1.02)	1.02 (0.94-1.11)
rs17400325	2	178565913	C	T	0.0409641	1.04 (1.02-1.05)	0.97 (0.79-1.20)
rs1528450	2	181517642	C	T	0.597391	1.01 (1.01-1.02)	1.01 (0.93-1.09)
rs10931008	2	183238919	C	T	0.345116	0.98 (0.98-0.99)	1.01 (0.93-1.10)
rs1064213	2	198950240	A	G	0.477014	1.02 (1.01-1.02)	1.07 (0.99-1.16)
rs13014796	2	200321050	A	G	0.169438	0.98 (0.98-0.99)	0.98 (0.88-1.10)
rs1704191	2	200816393	A	C	0.63502	1.01 (1.01-1.02)	0.95 (0.87-1.03)
rs1470545	2	205365851	C	T	0.960247	0.95 (0.94-0.97)	0.87 (0.71-1.07)
rs1263615	2	207959238	C	T	0.243117	1.02 (1.01-1.02)	0.92 (0.84-1.01)
rs10932200	2	208387685	C	A	0.446551	1.01 (1.01-1.02)	0.99 (0.91-1.07)
rs1047891	2	211540507	A	C	0.315726	1.02 (1.02-1.03)	1.00 (0.92-1.09)
rs10184221	2	213409014	A	G	0.26764	0.99 (0.98-0.99)	1.00 (0.92-1.10)
rs13430869	2	218146818	T	G	0.74738	1.02 (1.02-1.03)	1.14 (1.04-1.24)
rs1478575	2	218278555	A	T	0.685652	1.03 (1.02-1.03)	1.01 (0.93-1.10)
rs1542224	2	223963874	C	T	0.722151	1.02 (1.02-1.03)	1.06 (0.97-1.15)
rs1517638	2	224082330	A	G	0.568208	1.01 (1.01-1.02)	1.03 (0.95-1.11)
rs7592897	2	227263582	T	C	0.302022	1.02 (1.01-1.02)	0.97 (0.89-1.06)
rs10202701	2	232328681	T	C	0.543927	1.01 (1.01-1.02)	1.00 (0.93-1.09)
rs2633261	2	233131825	G	A	0.132037	0.97 (0.97-0.98)	1.03 (0.91-1.15)
rs6755070	2	233585299	T	G	0.350898	0.98 (0.98-0.99)	1.06 (0.97-1.16)
rs4442946	2	236856867	C	T	0.557421	0.99 (0.98-0.99)	1.03 (0.95-1.12)
rs12989742	2	241729077	C	T	0.30172	1.02 (1.01-1.02)	1.01 (0.92-1.10)
rs62246314	3	9504099	A	G	0.101517	1.02 (1.01-1.03)	0.96 (0.84-1.09)
rs2270894	3	9975386	G	C	0.204613	0.97 (0.97-0.98)	0.99 (0.89-1.11)
rs12633841	3	11630252	T	G	0.176317	1.02 (1.02-1.03)	1.06 (0.96-1.18)
rs2082511	3	12925190	G	T	0.705927	0.99 (0.98-0.99)	1.03 (0.94-1.13)
rs7615332	3	13805578	G	A	0.57857	0.98 (0.98-0.99)	1.01 (0.93-1.09)
rs7619139	3	25110415	A	T	0.58893	1.02 (1.02-1.03)	0.92 (0.85-1.00)
rs7426945	3	30071380	G	A	0.5465	1.01 (1.01-1.02)	1.00 (0.92-1.08)
rs4504126	3	33600582	C	A	0.0277732	1.05 (1.03-1.06)	0.97 (0.76-1.25)
rs2370840	3	38529825	T	C	0.556355	1.02 (1.01-1.02)	1.00 (0.93-1.08)
rs11707955	3	41308348	C	T	0.47312	1.02 (1.01-1.02)	1.01 (0.93-1.10)
rs6800021	3	50190346	A	G	0.425785	1.02 (1.02-1.03)	0.91 (0.83-0.99)
rs11712872	3	52835514	A	G	0.11588	1.03 (1.02-1.03)	0.94 (0.83-1.07)
rs11719110	3	53682175	C	G	0.204998	1.02 (1.01-1.02)	0.94 (0.86-1.04)
rs6762851	3	56686329	C	T	0.356893	0.98 (0.98-0.99)	0.99 (0.91-1.07)
rs6445198	3	61219865	T	G	0.416149	0.98 (0.98-0.99)	1.04 (0.96-1.13)
rs557951	3	62713263	G	T	0.313301	1.02 (1.01-1.02)	1.00 (0.92-1.09)
rs9827823	3	84221774	C	T	0.151788	0.98 (0.97-0.99)	0.97 (0.87-1.08)
rs67391933	3	85668052	G	A	0.646402	0.98 (0.97-0.98)	1.02 (0.94-1.11)
rs9835772	3	85766025	T	A	0.242586	1.02 (1.01-1.03)	0.98 (0.89-1.08)
rs55745040	3	86622423	G	T	0.171254	0.98 (0.98-0.99)	1.05 (0.95-1.16)
rs4858940	3	88254820	C	T	0.883956	1.03 (1.02-1.03)	1.08 (0.95-1.24)
rs11922605	3	119997606	C	A	0.164491	0.98 (0.98-0.99)	1.05 (0.95-1.17)
rs6765930	3	129020778	G	A	0.777791	1.02 (1.02-1.03)	0.95 (0.86-1.04)
rs9289399	3	131560859	G	T	0.279656	1.02 (1.01-1.03)	0.95 (0.87-1.04)
rs724016	3	141105570	G	A	0.446724	1.05 (1.04-1.05)	1.10 (1.02-1.19)
rs4635681	3	152310614	G	A	0.15647	1.02 (1.01-1.03)	1.07 (0.96-1.19)
rs386893	3	153914902	G	A	0.546272	1.02 (1.01-1.02)	1.02 (0.94-1.11)
rs57444720	3	161421867	C	T	0.522944	1.01 (1.01-1.02)	0.93 (0.86-1.01)
rs73169730	3	170734438	G	A	0.276433	1.02 (1.01-1.02)	1.00 (0.91-1.10)
rs1039027	3	171965109	G	A	0.51627	1.02 (1.02-1.03)	0.97 (0.90-1.05)
rs6773621	3	172126421	A	G	0.46946	1.02 (1.02-1.03)	0.93 (0.86-1.01)
rs113221946	3	183378788	A	G	0.237395	0.98 (0.98-0.99)	1.00 (0.90-1.10)
rs11545169	3	184020542	T	G	0.16155	0.97 (0.96-0.98)	1.07 (0.96-1.20)
rs73175572	3	185490184	G	A	0.111833	1.04 (1.04-1.05)	1.01 (0.89-1.14)
rs142611765	3	185543966	A	G	0.0400422	0.97 (0.95-0.98)	0.94 (0.75-1.17)
rs73052033	3	185828465	C	T	0.184992	0.98 (0.97-0.98)	0.87 (0.79-0.97)
rs61732778	3	187443314	A	G	0.0710768	1.03 (1.02-1.04)	0.90 (0.78-1.05)
rs34801745	3	196115497	C	G	0.358666	1.01 (1.01-1.02)	1.05 (0.96-1.14)
rs112069922	4	1034997	T	C	0.0492145	0.96 (0.95-0.97)	0.89 (0.73-1.09)
rs13148263	4	1699512	A	G	0.334978	1.02 (1.02-1.03)	1.04 (0.95-1.13)
rs28783740	4	12911495	T	G	0.50597	0.98 (0.98-0.99)	1.02 (0.94-1.10)
rs1472852	4	17910236	A	C	0.156128	0.96 (0.95-0.96)	0.92 (0.83-1.03)
rs2610986	4	18037231	T	C	0.657739	0.98 (0.98-0.99)	1.08 (0.99-1.18)
rs13140833	4	18442318	A	G	0.295776	1.02 (1.01-1.02)	1.00 (0.92-1.09)
rs56203712	4	25342606	G	A	0.238095	0.98 (0.98-0.99)	1.00 (0.90-1.10)
rs56311196	4	28502335	T	C	0.139389	0.98 (0.97-0.99)	0.91 (0.81-1.01)
rs58785573	4	38653773	T	A	0.589658	0.99 (0.98-0.99)	0.96 (0.89-1.04)
rs10938397	4	45182527	G	A	0.434372	1.02 (1.02-1.03)	1.03 (0.95-1.12)
rs2102278	4	52818664	G	A	0.323149	1.02 (1.01-1.02)	0.97 (0.89-1.06)
rs10028214	4	54331923	G	A	0.848968	0.98 (0.97-0.99)	1.11 (0.99-1.25)
rs6831020	4	55500226	A	C	0.294893	0.99 (0.98-0.99)	0.90 (0.83-0.99)
rs4865160	4	57744023	A	G	0.320506	0.98 (0.98-0.99)	1.05 (0.96-1.14)
rs112867328	4	81476986	T	C	0.0173591	1.06 (1.04-1.08)	1.45 (1.06-1.99)
rs1878528	4	82184234	G	A	0.312525	1.02 (1.02-1.03)	0.97 (0.89-1.05)
rs4693128	4	86730714	T	C	0.191093	0.98 (0.98-0.99)	1.01 (0.91-1.11)
rs186281175	4	87598333	C	T	0.0342018	1.04 (1.03-1.06)	1.02 (0.80-1.29)
rs1841738	4	88557753	G	A	0.520277	0.98 (0.98-0.99)	1.07 (0.99-1.16)
rs114957953	4	91026587	G	A	0.0376515	1.03 (1.02-1.05)	1.09 (0.88-1.36)
rs17620626	4	101086037	A	G	0.0560267	1.03 (1.02-1.04)	0.91 (0.76-1.08)
rs139868653	4	105931075	T	C	0.0234583	0.95 (0.93-0.96)	0.95 (0.71-1.27)
rs11726786	4	106120756	G	T	0.370275	0.98 (0.97-0.98)	0.99 (0.91-1.08)
rs7664699	4	110760941	G	A	0.634087	0.98 (0.98-0.99)	1.05 (0.96-1.14)
rs6821305	4	122713863	C	A	0.397112	1.02 (1.01-1.02)	1.01 (0.93-1.10)
rs34848742	4	123828042	G	T	0.79162	0.98 (0.97-0.99)	1.02 (0.93-1.13)
rs6818612	4	135158113	C	T	0.100028	0.98 (0.97-0.99)	0.99 (0.86-1.14)
rs1283032	4	137098470	C	T	0.588375	0.98 (0.98-0.99)	0.94 (0.87-1.03)
rs2035901	4	145521867	G	A	0.466171	1.02 (1.02-1.03)	1.04 (0.96-1.13)
rs7689420	4	145568352	C	T	0.831449	1.04 (1.04-1.05)	1.03 (0.92-1.14)
rs13107216	4	153095125	A	C	0.409424	1.01 (1.01-1.02)	1.08 (1.00-1.17)
rs10057678	5	236760	A	C	0.139107	1.02 (1.01-1.03)	1.03 (0.92-1.16)
rs6867471	5	3574564	T	C	0.36201	0.99 (0.98-0.99)	0.99 (0.90-1.08)
rs274677	5	6754402	C	T	0.671217	0.99 (0.98-0.99)	0.97 (0.89-1.05)
rs1173727	5	32830521	C	T	0.596432	0.98 (0.98-0.99)	1.00 (0.92-1.09)
rs7702240	5	33346548	G	A	0.769038	1.02 (1.01-1.02)	1.11 (1.00-1.22)
rs7731023	5	36181627	G	A	0.575561	1.01 (1.01-1.02)	1.01 (0.93-1.10)
rs2886201	5	36796830	G	A	0.443784	0.98 (0.97-0.98)	0.94 (0.87-1.02)
rs835216	5	39359065	C	T	0.396296	1.01 (1.01-1.02)	1.04 (0.96-1.13)
rs55681913	5	42687629	C	T	0.107977	1.04 (1.03-1.05)	1.02 (0.89-1.16)
rs567884	5	43123623	C	T	0.263853	1.01 (1.01-1.02)	1.05 (0.96-1.15)
rs13164469	5	53513531	T	G	0.207693	0.98 (0.98-0.99)	0.93 (0.84-1.03)
rs4865956	5	54882505	A	T	0.696213	0.98 (0.98-0.99)	1.10 (1.01-1.20)
rs10939902	5	60727990	C	T	0.493528	0.98 (0.98-0.99)	1.08 (0.99-1.16)
rs3756668	5	67596088	A	G	0.460325	0.98 (0.98-0.98)	1.01 (0.94-1.10)
rs79063534	5	67691859	T	C	0.0302746	0.96 (0.95-0.97)	1.15 (0.90-1.46)
rs7707394	5	74472939	A	G	0.354642	0.98 (0.98-0.99)	1.08 (0.99-1.17)
rs2307111	5	75003678	C	T	0.392861	0.97 (0.97-0.98)	0.93 (0.86-1.00)
rs365352	5	77401152	A	G	0.245185	0.97 (0.97-0.98)	0.96 (0.87-1.05)
rs59893724	5	80830788	G	A	0.244954	0.98 (0.98-0.99)	1.06 (0.97-1.17)
rs7442885	5	87682877	G	C	0.21012	0.98 (0.97-0.98)	0.95 (0.86-1.05)
rs13163173	5	87943620	A	C	0.156297	1.02 (1.02-1.03)	0.99 (0.89-1.10)
rs2115459	5	88430633	C	T	0.529009	0.99 (0.98-0.99)	1.01 (0.93-1.09)
rs67632512	5	92251840	A	C	0.117693	1.02 (1.01-1.03)	0.93 (0.82-1.06)
rs6235	5	95728898	G	C	0.267661	1.02 (1.02-1.03)	1.02 (0.93-1.11)
rs71580786	5	95871335	G	T	0.377217	1.02 (1.01-1.02)	1.03 (0.95-1.12)
rs13166413	5	105790223	G	A	0.412321	0.98 (0.98-0.99)	0.99 (0.91-1.07)
rs6898801	5	111250615	G	A	0.658805	0.99 (0.98-0.99)	1.02 (0.94-1.11)
rs2952615	5	112138888	C	G	0.61771	0.98 (0.98-0.99)	1.04 (0.96-1.13)
rs1582931	5	122657199	A	G	0.471978	0.97 (0.97-0.97)	1.05 (0.97-1.14)
rs4478317	5	122766724	A	G	0.136928	0.98 (0.97-0.98)	0.92 (0.82-1.03)
rs3749748	5	127350549	T	C	0.247964	1.02 (1.02-1.03)	1.01 (0.92-1.11)
rs31251	5	130833946	T	C	0.585573	1.02 (1.02-1.03)	0.98 (0.90-1.06)
rs114283007	5	131777682	A	G	0.0385928	1.04 (1.02-1.05)	1.06 (0.86-1.30)
rs4976261	5	134374108	C	G	0.249711	0.98 (0.97-0.99)	0.86 (0.78-0.94)
rs11242236	5	134586980	A	G	0.454584	0.99 (0.98-0.99)	0.95 (0.87-1.03)
rs33967909	5	137603293	A	G	0.213445	1.02 (1.02-1.03)	1.01 (0.91-1.11)
rs3822742	5	139059017	A	C	0.369695	1.02 (1.02-1.03)	0.97 (0.89-1.06)
rs253439	5	141798269	C	T	0.387562	0.98 (0.98-0.99)	0.95 (0.88-1.03)
rs2918417	5	142726170	T	C	0.329443	1.01 (1.01-1.02)	1.00 (0.92-1.09)
rs6876587	5	153103261	A	G	0.430698	0.99 (0.98-0.99)	1.09 (1.01-1.18)
rs17115481	5	153358226	A	G	0.268269	0.98 (0.98-0.99)	1.04 (0.95-1.14)
rs7715826	5	159493058	T	C	0.0503331	1.03 (1.02-1.04)	1.04 (0.87-1.26)
rs4282339	5	168256240	A	G	0.206807	0.98 (0.97-0.98)	0.99 (0.89-1.09)
rs4073717	5	170864021	T	G	0.201327	0.97 (0.97-0.98)	0.98 (0.88-1.09)
rs1990657	5	171220503	C	T	0.428641	0.98 (0.98-0.99)	0.97 (0.89-1.05)
rs702101	5	171276393	A	G	0.596516	1.02 (1.01-1.02)	0.93 (0.85-1.01)
rs5745126	5	172577849	T	G	0.0757893	1.02 (1.02-1.03)	0.97 (0.83-1.14)
rs11954548	5	172779475	T	C	0.263848	1.02 (1.02-1.03)	0.96 (0.88-1.05)
rs6556304	5	176586898	A	T	0.369263	1.02 (1.02-1.03)	1.01 (0.93-1.10)
rs11748619	5	179727399	G	C	0.607849	1.01 (1.01-1.02)	1.01 (0.93-1.10)
rs9392371	6	2190846	T	C	0.201797	1.02 (1.01-1.03)	0.98 (0.89-1.08)
rs9379084	6	7231843	A	G	0.117275	0.98 (0.97-0.98)	1.05 (0.92-1.20)
rs6927500	6	7706004	A	G	0.488628	1.03 (1.02-1.03)	0.99 (0.91-1.07)
rs9296258	6	12084445	G	C	0.721323	1.01 (1.01-1.02)	1.01 (0.92-1.10)
rs2842385	6	19078274	G	A	0.199088	1.02 (1.02-1.03)	0.95 (0.86-1.05)
rs6909668	6	19724989	C	T	0.413441	0.98 (0.98-0.99)	1.07 (0.99-1.16)
rs12528525	6	19831818	G	T	0.272014	1.02 (1.01-1.02)	0.95 (0.87-1.03)
rs62396185	6	26180634	C	G	0.257276	0.96 (0.96-0.97)	1.02 (0.93-1.11)
rs9467869	6	26739193	C	T	0.222636	0.98 (0.97-0.98)	1.02 (0.92-1.13)
rs3218808	6	30876017	T	C	0.0357024	0.96 (0.95-0.97)	0.94 (0.76-1.17)
rs2074494	6	31239733	T	C	0.033691	0.96 (0.95-0.98)	1.05 (0.85-1.30)
rs74618856	6	31325745	C	T	0.540852	0.97 (0.97-0.98)	1.01 (0.93-1.09)
rs3115663	6	31601843	C	T	0.197856	1.04 (1.04-1.05)	0.95 (0.86-1.06)
rs34406901	6	31672268	G	A	0.0564198	0.97 (0.96-0.98)	1.06 (0.89-1.25)
rs141975225	6	32551715	G	C	0.120742	0.98 (0.97-0.98)	0.94 (0.83-1.07)
rs62405860	6	33459829	C	T	0.244961	1.02 (1.01-1.02)	1.00 (0.91-1.10)
rs1187115	6	34172055	A	C	0.829823	0.95 (0.95-0.96)	1.04 (0.94-1.16)
rs2814993	6	34618893	A	G	0.13948	1.06 (1.06-1.07)	1.03 (0.92-1.15)
rs10214770	6	35417791	G	A	0.583207	1.02 (1.01-1.02)	1.07 (0.99-1.17)
rs992105	6	35555183	A	C	0.837255	1.02 (1.01-1.03)	1.08 (0.97-1.20)
rs9380559	6	36207598	G	A	0.363649	1.02 (1.01-1.02)	1.00 (0.92-1.09)
rs4711633	6	40362525	T	C	0.59357	0.99 (0.98-0.99)	1.00 (0.92-1.09)
rs13340461	6	41924278	T	C	0.272498	1.03 (1.02-1.03)	1.08 (0.99-1.18)
rs9395069	6	45128521	G	A	0.384233	1.02 (1.01-1.02)	1.01 (0.93-1.10)
rs3798519	6	50788778	C	A	0.17935	1.04 (1.03-1.04)	0.99 (0.90-1.10)
rs4715264	6	51814216	T	C	0.332698	1.02 (1.01-1.02)	1.05 (0.97-1.14)
rs28847288	6	53982758	G	A	0.0407191	1.04 (1.02-1.05)	1.06 (0.87-1.28)
rs12209223	6	76164589	A	C	0.101918	1.02 (1.02-1.03)	0.80 (0.70-0.91)
rs9350850	6	81050236	C	T	0.0803239	1.04 (1.03-1.04)	0.96 (0.83-1.11)
rs6906411	6	81913276	A	G	0.449325	0.98 (0.98-0.99)	1.06 (0.97-1.14)
rs194601	6	82524209	A	G	0.445521	0.99 (0.98-0.99)	0.98 (0.90-1.06)
rs1184570	6	83388343	T	C	0.524951	0.98 (0.98-0.99)	1.03 (0.95-1.12)
rs9362662	6	90296588	G	A	0.52417	0.98 (0.98-0.99)	0.97 (0.90-1.05)
rs240113	6	101058886	A	G	0.530003	0.99 (0.98-0.99)	1.02 (0.94-1.10)
rs768023	6	108876002	A	G	0.628468	1.03 (1.02-1.03)	0.94 (0.87-1.02)
rs4945831	6	109761437	G	A	0.407558	0.98 (0.97-0.98)	1.04 (0.96-1.13)
rs9398787	6	126090608	G	A	0.527482	1.02 (1.02-1.03)	1.06 (0.98-1.14)
rs9388490	6	126704795	T	C	0.437304	1.03 (1.03-1.04)	1.10 (1.02-1.19)
rs9321191	6	130165691	C	T	0.197746	0.98 (0.98-0.99)	1.02 (0.92-1.12)
rs7740107	6	130374461	A	T	0.735452	0.96 (0.95-0.96)	1.01 (0.92-1.11)
rs4895917	6	131429452	T	C	0.322497	0.98 (0.98-0.99)	0.94 (0.86-1.02)
rs669704	6	140614414	C	G	0.237984	0.98 (0.97-0.98)	0.97 (0.88-1.07)
rs225739	6	142561361	G	T	0.759614	1.02 (1.01-1.02)	1.06 (0.97-1.16)
rs6570509	6	142716286	T	G	0.285124	0.97 (0.97-0.98)	0.96 (0.88-1.05)
rs765875	6	143185683	T	C	0.489292	0.98 (0.98-0.99)	1.04 (0.96-1.13)
rs6557136	6	151729237	G	T	0.279873	1.02 (1.01-1.02)	1.02 (0.93-1.11)
rs3853252	6	152170247	A	G	0.456291	1.03 (1.02-1.03)	1.01 (0.93-1.09)
rs557748	6	154364302	A	G	0.209626	1.02 (1.01-1.02)	1.01 (0.91-1.11)
rs730536	6	155549240	C	G	0.709159	0.98 (0.98-0.99)	0.96 (0.87-1.05)
rs520829	6	160767905	G	T	0.474562	1.02 (1.02-1.03)	0.97 (0.89-1.05)
rs17630640	6	164107529	G	A	0.131201	1.02 (1.02-1.03)	0.92 (0.82-1.04)
rs2533879	7	2859847	A	G	0.301414	0.96 (0.96-0.97)	1.01 (0.92-1.10)
rs111955609	7	6401290	A	G	0.0886006	1.03 (1.02-1.03)	1.13 (0.97-1.31)
rs3823968	7	18664975	G	A	0.0993137	0.98 (0.97-0.98)	1.13 (0.99-1.29)
rs7805694	7	20437005	T	C	0.583284	1.01 (1.01-1.02)	1.07 (0.99-1.16)
rs34776209	7	23513093	T	C	0.248211	0.98 (0.97-0.98)	1.00 (0.91-1.10)
rs2122823	7	25939161	T	C	0.209716	1.02 (1.01-1.02)	1.09 (0.98-1.20)
rs508347	7	28212824	C	T	0.700758	0.98 (0.97-0.98)	0.98 (0.90-1.07)
rs62442203	7	28829253	C	G	0.403944	0.99 (0.98-0.99)	0.96 (0.89-1.04)
rs546783	7	29105115	G	A	0.591556	1.01 (1.01-1.02)	1.00 (0.93-1.09)
rs6972393	7	46286240	C	T	0.0646246	0.97 (0.96-0.98)	1.06 (0.89-1.26)
rs723149	7	46577056	G	A	0.563595	0.98 (0.98-0.99)	0.98 (0.90-1.06)
rs28722815	7	50654755	A	G	0.153865	1.02 (1.02-1.03)	1.00 (0.90-1.12)
rs17545762	7	50714675	A	G	0.0642369	0.97 (0.96-0.98)	0.98 (0.82-1.17)
rs2866719	7	70106061	T	C	0.370546	1.02 (1.01-1.02)	0.94 (0.87-1.02)
rs11981190	7	71659538	A	G	0.328074	0.99 (0.98-0.99)	0.94 (0.87-1.03)
rs34060476	7	73037956	G	A	0.13445	1.02 (1.02-1.03)	1.01 (0.89-1.14)
rs62477719	7	75123237	A	G	0.419384	0.98 (0.98-0.99)	0.98 (0.90-1.07)
rs77773460	7	76783917	T	C	0.158004	1.02 (1.02-1.03)	0.96 (0.86-1.07)
rs6465641	7	77049603	G	A	0.638784	0.99 (0.98-0.99)	0.93 (0.85-1.01)
rs6972637	7	91606944	A	G	0.906981	1.02 (1.02-1.03)	0.97 (0.84-1.12)
rs10269774	7	92253972	A	G	0.323916	1.04 (1.04-1.05)	0.93 (0.86-1.01)
rs12704687	7	93269491	G	A	0.410455	1.02 (1.02-1.03)	1.05 (0.97-1.14)
rs10243988	7	99528761	A	G	0.194744	0.98 (0.98-0.99)	1.05 (0.95-1.16)
rs12375196	7	103416541	A	C	0.423386	1.02 (1.01-1.02)	0.96 (0.89-1.04)
rs1524445	7	113035833	T	C	0.420882	0.99 (0.98-0.99)	1.00 (0.92-1.08)
rs10237306	7	121955981	T	G	0.381201	1.02 (1.02-1.03)	0.98 (0.91-1.07)
rs62621812	7	127015083	A	G	0.0209167	1.07 (1.05-1.08)	0.98 (0.75-1.27)
rs4732134	7	135301061	C	T	0.475373	0.99 (0.98-0.99)	1.03 (0.95-1.11)
rs7781964	7	139749346	A	G	0.184276	1.02 (1.01-1.02)	1.06 (0.96-1.17)
rs822549	7	148649180	C	T	0.267812	1.02 (1.01-1.02)	0.91 (0.83-1.01)
rs10236214	7	150668070	T	C	0.641254	1.03 (1.03-1.04)	0.95 (0.87-1.03)
rs2979655	8	6329470	G	T	0.159149	1.02 (1.01-1.03)	1.05 (0.95-1.17)
rs4841441	8	10630898	A	C	0.615643	0.98 (0.98-0.99)	1.00 (0.92-1.08)
rs76364830	8	13372120	A	G	0.0630035	0.97 (0.96-0.98)	0.87 (0.73-1.02)
rs2280940	8	23159320	T	C	0.69071	1.02 (1.01-1.02)	1.11 (1.02-1.22)
rs34297248	8	23364378	A	G	0.199144	0.98 (0.98-0.99)	0.99 (0.89-1.09)
rs2013265	8	24092500	T	C	0.248528	0.99 (0.98-0.99)	1.00 (0.91-1.09)
rs1911250	8	25245151	G	A	0.389715	1.02 (1.01-1.02)	0.96 (0.89-1.05)
rs7014106	8	49386030	T	C	0.241308	1.02 (1.02-1.03)	1.01 (0.93-1.11)
rs116934351	8	56149074	G	A	0.0565901	1.03 (1.02-1.04)	0.92 (0.77-1.11)
rs72656010	8	57122215	C	T	0.130865	0.95 (0.94-0.96)	0.97 (0.87-1.09)
rs62515433	8	57129291	T	A	0.222505	1.03 (1.02-1.03)	1.08 (0.98-1.19)
rs1520929	8	64700949	C	T	0.447141	0.99 (0.98-0.99)	0.99 (0.91-1.07)
rs10957311	8	65311200	G	A	0.472958	1.01 (1.01-1.02)	1.03 (0.95-1.12)
rs12679106	8	73443198	T	G	0.710585	0.98 (0.98-0.99)	1.02 (0.93-1.11)
rs2926614	8	76301610	C	T	0.816605	1.02 (1.01-1.02)	1.06 (0.96-1.18)
rs7017463	8	77219423	G	A	0.488395	1.01 (1.01-1.02)	1.00 (0.93-1.09)
rs61729527	8	77761919	T	C	0.0516218	0.96 (0.95-0.97)	1.27 (1.05-1.52)
rs7842996	8	78107140	A	T	0.285078	1.03 (1.02-1.03)	0.94 (0.86-1.02)
rs76193355	8	78917112	T	G	0.0708871	1.03 (1.02-1.04)	0.90 (0.76-1.07)
rs55674305	8	89435868	A	G	0.304094	0.99 (0.98-0.99)	0.94 (0.87-1.03)
rs13258769	8	95583809	A	G	0.317613	0.98 (0.98-0.99)	0.99 (0.91-1.08)
rs2737226	8	116639474	C	T	0.606392	0.98 (0.97-0.98)	1.00 (0.92-1.09)
rs60869342	8	120456193	T	A	0.270122	0.98 (0.98-0.99)	0.97 (0.88-1.06)
rs10283100	8	120596023	G	A	0.944516	1.04 (1.03-1.05)	1.04 (0.87-1.23)
rs35309034	8	126498265	A	C	0.238501	0.98 (0.97-0.98)	1.02 (0.93-1.13)
rs10091194	8	127999539	G	A	0.501568	1.01 (1.01-1.02)	0.95 (0.88-1.03)
rs1967315	8	129224182	A	G	0.268576	1.02 (1.01-1.02)	1.02 (0.94-1.12)
rs7816131	8	130719718	T	A	0.201347	0.98 (0.97-0.98)	1.01 (0.91-1.11)
rs2978062	8	134571618	G	T	0.164081	1.02 (1.01-1.02)	1.03 (0.93-1.16)
rs113656763	8	135573096	A	G	0.0325019	1.04 (1.03-1.05)	1.31 (1.03-1.66)
rs79451365	8	135650389	C	T	0.01425	1.06 (1.04-1.08)	0.68 (0.47-1.00)
rs16905212	8	135669222	C	T	0.306908	0.97 (0.97-0.98)	0.95 (0.87-1.03)
rs10094200	8	135843916	G	C	0.29453	0.98 (0.98-0.99)	1.04 (0.96-1.14)
rs62526406	8	144860797	A	G	0.569524	1.02 (1.01-1.02)	0.99 (0.91-1.08)
rs1927635	9	16461905	C	T	0.354358	1.01 (1.01-1.02)	0.97 (0.89-1.05)
rs2383005	9	16734456	A	T	0.27196	1.02 (1.01-1.02)	0.96 (0.88-1.05)
rs10811901	9	23356935	A	G	0.570713	1.02 (1.01-1.02)	0.96 (0.88-1.04)
rs10511807	9	27760185	C	T	0.478899	1.01 (1.01-1.02)	1.05 (0.97-1.14)
rs1412234	9	28410683	C	T	0.329664	1.02 (1.01-1.02)	1.00 (0.91-1.09)
rs34478611	9	35753898	A	G	0.243364	1.02 (1.01-1.02)	0.94 (0.86-1.04)
rs2152647	9	71482288	T	C	0.487298	1.01 (1.01-1.02)	1.03 (0.95-1.11)
rs35307904	9	78511889	A	G	0.12245	0.98 (0.97-0.99)	0.97 (0.85-1.10)
rs1570584	9	88897082	G	C	0.609085	0.99 (0.98-0.99)	1.00 (0.92-1.09)
rs10746837	9	90873653	A	G	0.581829	0.98 (0.98-0.99)	1.05 (0.97-1.14)
rs10820852	9	94186973	A	C	0.275377	0.98 (0.97-0.98)	1.00 (0.91-1.10)
rs61628776	9	95515900	G	A	0.140422	0.98 (0.97-0.98)	1.01 (0.90-1.14)
rs7034400	9	96914608	G	C	0.0784565	1.02 (1.02-1.03)	0.97 (0.83-1.13)
rs12344584	9	97787336	G	A	0.0842096	0.98 (0.97-0.98)	0.97 (0.84-1.13)
rs28457693	9	98217348	G	A	0.106794	1.04 (1.03-1.05)	1.04 (0.92-1.19)
rs75877401	9	98300568	A	C	0.0111907	0.93 (0.91-0.95)	1.15 (0.80-1.66)
rs817300	9	98380222	A	G	0.0749168	0.96 (0.95-0.97)	0.96 (0.82-1.13)
rs10761022	9	99224746	T	A	0.218841	1.03 (1.02-1.03)	0.92 (0.83-1.01)
rs3931548	9	103113652	A	C	0.373664	1.02 (1.01-1.02)	1.04 (0.96-1.13)
rs10978641	9	109554196	T	A	0.266553	1.01 (1.01-1.02)	1.13 (1.03-1.23)
rs1714482	9	109915487	T	A	0.350816	0.99 (0.98-0.99)	0.97 (0.89-1.06)
rs2417998	9	111958746	G	C	0.706738	0.98 (0.98-0.99)	0.97 (0.89-1.06)
rs13283670	9	118301068	T	C	0.0769393	0.97 (0.96-0.98)	1.09 (0.94-1.26)
rs12347137	9	119122721	C	A	0.203413	0.97 (0.96-0.97)	1.08 (0.98-1.19)
rs803930	9	119458931	A	G	0.677654	0.98 (0.98-0.99)	0.95 (0.88-1.04)
rs35843221	9	128013848	G	T	0.45101	0.99 (0.98-0.99)	1.01 (0.93-1.09)
rs3861879	9	129464856	G	A	0.437122	1.01 (1.01-1.02)	1.00 (0.92-1.08)
rs2313200	9	133429006	A	G	0.366583	0.99 (0.98-0.99)	0.96 (0.88-1.04)
rs35288270	10	4961278	C	T	0.133705	0.98 (0.97-0.98)	0.98 (0.87-1.11)
rs1831977	10	5254821	G	C	0.154972	1.02 (1.01-1.03)	1.00 (0.89-1.12)
rs6602151	10	16764483	C	T	0.689714	1.01 (1.01-1.02)	0.94 (0.87-1.03)
rs73601548	10	18549889	T	C	0.114549	1.02 (1.01-1.03)	0.94 (0.83-1.07)
rs12356443	10	22691296	G	C	0.0899503	1.03 (1.02-1.03)	0.87 (0.75-1.01)
rs11014285	10	25178864	A	G	0.165942	1.02 (1.02-1.03)	1.05 (0.94-1.17)
rs7902690	10	27360980	G	A	0.137753	1.02 (1.01-1.03)	1.04 (0.93-1.16)
rs2642307	10	27914001	G	A	0.414093	1.02 (1.01-1.02)	1.02 (0.94-1.11)
rs7077783	10	34636820	T	C	0.143516	0.98 (0.97-0.99)	1.06 (0.95-1.19)
rs10995366	10	52772113	A	G	0.25205	0.98 (0.98-0.99)	1.02 (0.93-1.12)
rs61849823	10	53290991	C	T	0.163893	1.02 (1.01-1.02)	0.97 (0.87-1.08)
rs12761779	10	63782043	G	C	0.348091	0.98 (0.98-0.99)	1.03 (0.95-1.13)
rs56139009	10	70248688	C	T	0.428462	1.02 (1.01-1.02)	0.95 (0.87-1.03)
rs7072873	10	77210191	T	C	0.538654	0.98 (0.98-0.99)	1.11 (1.02-1.20)
rs7099526	10	79657705	G	C	0.306983	0.98 (0.98-0.99)	1.01 (0.93-1.10)
rs7086293	10	81103247	C	T	0.477918	0.98 (0.98-0.99)	1.09 (1.00-1.19)
rs10887571	10	88030441	T	C	0.452889	1.01 (1.01-1.02)	1.08 (0.99-1.17)
rs662115	10	89772989	T	C	0.447217	1.01 (1.01-1.02)	0.98 (0.91-1.07)
rs11187838	10	96038686	A	G	0.432027	1.02 (1.01-1.02)	1.06 (0.98-1.15)
rs2439823	10	99778226	G	A	0.546874	1.02 (1.01-1.02)	1.00 (0.92-1.08)
rs57467326	10	102317557	G	T	0.213814	0.98 (0.98-0.99)	1.04 (0.94-1.15)
rs3802725	10	102673063	T	G	0.428759	1.03 (1.02-1.03)	1.00 (0.92-1.08)
rs1926034	10	104829102	A	G	0.375243	1.02 (1.02-1.03)	0.98 (0.90-1.06)
rs4917451	10	107568816	C	T	0.569666	1.01 (1.01-1.02)	0.98 (0.90-1.06)
rs11196169	10	114721237	G	A	0.525572	0.99 (0.98-0.99)	1.09 (1.01-1.19)
rs11196652	10	115949262	A	G	0.243234	1.02 (1.01-1.02)	1.00 (0.91-1.10)
rs10787738	10	118777371	T	C	0.253214	1.02 (1.01-1.02)	1.07 (0.97-1.17)
rs755481	10	120434096	G	T	0.465354	1.01 (1.01-1.02)	1.00 (0.93-1.09)
rs10749466	10	124138804	G	A	0.41068	0.98 (0.98-0.98)	0.98 (0.90-1.06)
rs705159	10	125233053	A	G	0.450769	1.01 (1.01-1.02)	1.00 (0.92-1.08)
rs2362501	10	126290498	A	G	0.410515	0.99 (0.98-0.99)	1.07 (0.98-1.16)
rs72828952	10	126629608	G	A	0.42652	0.98 (0.98-0.99)	1.09 (1.01-1.18)
rs2542615	10	131128952	T	C	0.6579	0.99 (0.98-0.99)	0.95 (0.88-1.03)
rs114278107	11	2077056	G	T	0.185507	0.98 (0.97-0.98)	1.08 (0.97-1.20)
rs74501871	11	2665357	G	A	0.0932934	0.97 (0.97-0.98)	0.90 (0.77-1.04)
rs10128597	11	8694830	A	G	0.274106	0.98 (0.98-0.99)	0.91 (0.83-0.99)
rs11042366	11	9482871	A	G	0.507201	1.01 (1.01-1.02)	1.05 (0.97-1.14)
rs11042717	11	10303939	C	T	0.492301	0.98 (0.98-0.99)	1.03 (0.95-1.12)
rs112758380	11	14296329	A	G	0.057829	1.03 (1.02-1.04)	1.06 (0.88-1.28)
rs2060077	11	14406100	A	G	0.331668	0.99 (0.98-0.99)	1.01 (0.93-1.10)
rs10832963	11	18664241	G	T	0.74528	0.98 (0.98-0.99)	1.09 (1.00-1.20)
rs11030119	11	27728102	A	G	0.308938	1.03 (1.03-1.04)	1.01 (0.92-1.10)
rs11030378	11	28578605	T	C	0.336483	0.99 (0.98-0.99)	1.01 (0.92-1.10)
rs7941305	11	28652116	C	T	0.31332	0.98 (0.98-0.99)	0.95 (0.87-1.03)
rs676105	11	30443688	C	T	0.304695	1.02 (1.02-1.03)	0.99 (0.91-1.08)
rs57635800	11	43878485	A	G	0.29034	1.02 (1.02-1.03)	0.96 (0.88-1.05)
rs1228024	11	47951353	A	C	0.661308	0.99 (0.98-0.99)	1.03 (0.94-1.12)
rs2508710	11	65229828	T	G	0.190885	1.02 (1.01-1.03)	1.07 (0.96-1.19)
rs79177013	11	65733465	A	G	0.0601408	0.96 (0.95-0.97)	0.93 (0.78-1.12)
rs312014	11	68084962	C	G	0.363266	1.01 (1.01-1.02)	1.02 (0.93-1.11)
rs7129320	11	68388220	A	G	0.167626	0.97 (0.96-0.97)	0.93 (0.83-1.04)
rs597539	11	68601974	G	C	0.313019	1.02 (1.01-1.02)	1.04 (0.96-1.14)
rs1982774	11	69442963	G	A	0.56558	0.98 (0.98-0.99)	0.92 (0.85-1.01)
rs7949333	11	69916746	T	C	0.457395	0.99 (0.98-0.99)	0.96 (0.89-1.04)
rs676911	11	72337079	A	T	0.690064	0.99 (0.98-0.99)	1.01 (0.93-1.11)
rs474445	11	74529536	T	C	0.219655	0.98 (0.98-0.99)	1.06 (0.96-1.16)
rs1813212	11	89301382	G	A	0.445668	0.99 (0.98-0.99)	0.95 (0.87-1.03)
rs607472	11	118680072	G	C	0.414279	1.02 (1.01-1.02)	1.05 (0.97-1.14)
rs11217843	11	120239937	G	A	0.16258	0.98 (0.97-0.99)	1.01 (0.91-1.13)
rs12318530	12	589813	A	G	0.180216	1.02 (1.01-1.02)	1.00 (0.90-1.11)
rs2286028	12	1015469	C	G	0.201338	1.02 (1.02-1.03)	0.99 (0.89-1.09)
rs17835270	12	3258267	T	C	0.241242	1.02 (1.01-1.02)	0.93 (0.85-1.02)
rs16930370	12	3387697	C	T	0.172547	1.02 (1.02-1.03)	1.04 (0.93-1.16)
rs113045419	12	4406576	C	T	0.106829	1.03 (1.02-1.03)	1.04 (0.91-1.20)
rs78470967	12	4521511	A	T	0.0434448	1.04 (1.02-1.05)	1.13 (0.92-1.40)
rs7309922	12	9095749	C	T	0.472916	1.02 (1.01-1.02)	0.98 (0.91-1.07)
rs2900208	12	11878464	A	C	0.355244	1.02 (1.01-1.02)	0.98 (0.90-1.07)
rs35756741	12	12868701	T	C	0.0920364	0.97 (0.97-0.98)	0.97 (0.85-1.11)
rs17761801	12	14961973	A	G	0.203324	0.98 (0.98-0.99)	1.07 (0.97-1.18)
rs12370426	12	16968038	T	C	0.0690381	1.03 (1.02-1.04)	0.88 (0.75-1.04)
rs71446764	12	21433628	A	T	0.311554	0.98 (0.98-0.99)	1.08 (0.99-1.18)
rs7134283	12	24071748	A	G	0.284081	0.98 (0.97-0.98)	0.94 (0.86-1.03)
rs11524516	12	28362450	A	G	0.294015	0.98 (0.98-0.99)	1.08 (0.99-1.18)
rs1458156	12	41887940	T	C	0.488545	1.02 (1.01-1.02)	1.02 (0.94-1.10)
rs9668077	12	46741403	G	A	0.607546	1.02 (1.02-1.03)	1.02 (0.95-1.11)
rs7132908	12	50263148	A	G	0.38382	1.03 (1.02-1.03)	1.04 (0.96-1.13)
rs36120387	12	53831064	T	C	0.110005	0.98 (0.97-0.99)	1.05 (0.90-1.21)
rs4759228	12	56508409	C	G	0.29711	0.98 (0.97-0.98)	1.04 (0.95-1.14)
rs2277339	12	57146069	G	T	0.103449	0.97 (0.97-0.98)	0.88 (0.77-1.01)
rs10878301	12	65964357	A	T	0.712746	1.02 (1.01-1.02)	0.99 (0.91-1.09)
rs1351394	12	66351826	C	T	0.508738	0.96 (0.96-0.97)	1.02 (0.94-1.11)
rs10748128	12	69827658	T	G	0.344607	1.02 (1.01-1.02)	1.07 (0.98-1.16)
rs310796	12	77453226	T	G	0.681127	1.02 (1.01-1.02)	1.03 (0.95-1.12)
rs12814495	12	90206216	G	A	0.238642	0.98 (0.98-0.99)	1.00 (0.91-1.10)
rs7977788	12	93982332	A	G	0.225336	1.04 (1.03-1.04)	1.01 (0.92-1.11)
rs10777538	12	94133284	G	A	0.450718	0.98 (0.98-0.99)	1.00 (0.92-1.08)
rs55966114	12	97584357	T	C	0.193238	1.02 (1.01-1.02)	1.02 (0.92-1.13)
rs10777860	12	97792792	A	G	0.528601	0.98 (0.98-0.98)	1.06 (0.97-1.14)
rs4301837	12	102336310	C	T	0.496297	0.99 (0.98-0.99)	1.01 (0.93-1.09)
rs7305516	12	102382052	G	A	0.495444	0.98 (0.98-0.99)	1.03 (0.95-1.12)
rs2647873	12	103081192	G	A	0.479948	0.98 (0.98-0.99)	0.97 (0.89-1.05)
rs7138383	12	103724090	A	G	0.253703	0.98 (0.98-0.99)	0.97 (0.89-1.07)
rs2287163	12	107349294	T	C	0.371676	0.98 (0.98-0.99)	1.02 (0.94-1.11)
rs1541597	12	110044918	T	G	0.200322	1.02 (1.01-1.03)	0.91 (0.82-1.00)
rs3184504	12	111884608	C	T	0.517975	1.02 (1.02-1.03)	1.05 (0.97-1.13)
rs11066858	12	114415705	A	G	0.0689782	0.97 (0.97-0.98)	1.00 (0.85-1.18)
rs12810788	12	116196322	A	G	0.799448	1.03 (1.02-1.03)	0.99 (0.89-1.10)
rs76929617	12	120867798	G	A	0.0392725	0.94 (0.93-0.95)	1.33 (1.05-1.68)
rs2242259	12	122265106	C	T	0.556088	0.98 (0.98-0.99)	0.95 (0.88-1.04)
rs7978353	12	122617989	G	A	0.4046	0.98 (0.98-0.99)	1.04 (0.96-1.13)
rs147730268	12	123024476	T	G	0.0908822	0.96 (0.95-0.97)	1.02 (0.88-1.18)
rs11060406	12	123339117	T	C	0.037992	0.96 (0.95-0.98)	1.12 (0.90-1.40)
rs7964876	12	123558705	T	C	0.0806824	1.03 (1.02-1.04)	0.98 (0.83-1.15)
rs35019336	12	124777619	A	G	0.0499413	1.03 (1.02-1.04)	1.04 (0.86-1.26)
rs35991073	12	125653894	T	C	0.242395	0.98 (0.98-0.99)	1.04 (0.95-1.14)
rs7326480	13	21476997	G	A	0.818362	0.98 (0.98-0.99)	1.02 (0.92-1.13)
rs1218824	13	28010734	A	G	0.661482	1.02 (1.01-1.02)	1.07 (0.98-1.16)
rs61947180	13	30169861	A	C	0.211138	1.02 (1.02-1.03)	0.91 (0.82-1.01)
rs6563808	13	40766662	C	T	0.735432	0.98 (0.98-0.99)	0.97 (0.89-1.06)
rs9549263	13	41264784	T	G	0.290756	0.98 (0.98-0.99)	1.05 (0.97-1.15)
rs4142110	13	42754522	C	T	0.384583	0.98 (0.98-0.99)	0.98 (0.91-1.07)
rs77929895	13	50072429	C	T	0.0879638	0.98 (0.97-0.99)	1.03 (0.90-1.19)
rs7331776	13	50465821	A	G	0.200662	0.98 (0.97-0.98)	1.11 (1.00-1.22)
rs41284816	13	50655989	T	G	0.0196639	1.13 (1.11-1.15)	0.76 (0.57-1.02)
rs73199010	13	50868601	A	G	0.0861988	1.03 (1.02-1.04)	1.00 (0.86-1.16)
rs3118914	13	51116901	T	G	0.215485	0.96 (0.95-0.96)	1.07 (0.97-1.17)
rs2761845	13	51294332	A	G	0.0937751	0.98 (0.97-0.98)	0.86 (0.75-1.00)
rs4477562	13	54104968	T	C	0.128071	1.03 (1.02-1.04)	0.99 (0.88-1.12)
rs9317002	13	59175727	A	C	0.513655	1.02 (1.01-1.02)	0.98 (0.90-1.06)
rs9540493	13	66205704	G	A	0.544303	0.98 (0.98-0.99)	1.00 (0.92-1.08)
rs3818416	13	78474468	C	A	0.765434	1.03 (1.02-1.03)	1.02 (0.93-1.12)
rs7319045	13	92024574	G	A	0.631661	0.99 (0.98-0.99)	1.00 (0.92-1.09)
rs9524068	13	94096839	A	G	0.361735	1.01 (1.01-1.02)	1.04 (0.96-1.13)
rs55911231	13	96983940	T	C	0.410471	1.02 (1.01-1.02)	1.08 (1.00-1.17)
rs7339203	13	99577552	T	C	0.698878	0.98 (0.98-0.99)	0.99 (0.91-1.08)
rs12889267	14	21542766	G	A	0.168282	0.98 (0.97-0.99)	0.97 (0.87-1.08)
rs12878084	14	21945629	T	C	0.147655	0.98 (0.97-0.98)	1.04 (0.92-1.17)
rs1004030	14	23305649	C	T	0.426366	0.99 (0.98-0.99)	0.94 (0.87-1.02)
rs45528934	14	23793305	T	C	0.163061	1.03 (1.02-1.03)	1.00 (0.90-1.12)
rs11628929	14	24844054	G	A	0.661193	0.98 (0.98-0.99)	0.96 (0.88-1.05)
rs12879423	14	25927832	G	A	0.680543	1.02 (1.02-1.03)	0.97 (0.89-1.06)
rs4981693	14	29680331	A	G	0.772827	1.02 (1.01-1.03)	1.09 (0.99-1.19)
rs57956689	14	30470962	G	T	0.0392559	1.04 (1.02-1.05)	1.05 (0.85-1.29)
rs2239647	14	33292743	C	A	0.551068	0.99 (0.98-0.99)	1.00 (0.92-1.08)
rs72664840	14	35596323	T	C	0.177619	0.98 (0.98-0.99)	0.91 (0.82-1.01)
rs112957890	14	36220876	G	A	0.266278	1.02 (1.01-1.02)	1.06 (0.97-1.16)
rs3898002	14	42963327	C	A	0.29645	1.01 (1.01-1.02)	0.96 (0.88-1.05)
rs12879453	14	47309879	G	A	0.510943	0.99 (0.98-0.99)	1.04 (0.96-1.13)
rs10483727	14	61072875	C	T	0.613139	0.97 (0.96-0.97)	1.02 (0.94-1.11)
rs2296316	14	65520246	C	T	0.464172	0.98 (0.98-0.99)	0.99 (0.91-1.07)
rs2759405	14	68669308	G	T	0.141358	0.98 (0.97-0.99)	1.03 (0.92-1.15)
rs7152091	14	70439185	A	C	0.429008	1.02 (1.01-1.02)	1.04 (0.96-1.13)
rs2806024	14	73462221	T	G	0.800844	0.98 (0.98-0.99)	1.05 (0.95-1.16)
rs7141420	14	79899454	T	C	0.514726	1.02 (1.02-1.03)	1.04 (0.96-1.12)
rs1285990	14	91522114	T	C	0.716072	1.02 (1.01-1.02)	1.01 (0.93-1.11)
rs112560164	14	93112924	A	G	0.190644	1.02 (1.01-1.02)	1.06 (0.96-1.18)
rs10144067	14	93885198	T	C	0.591843	1.01 (1.01-1.02)	0.96 (0.88-1.04)
rs28671107	14	94077077	A	C	0.698425	1.02 (1.01-1.02)	0.93 (0.86-1.02)
rs112635299	14	94838142	T	G	0.0210704	1.05 (1.04-1.07)	0.93 (0.69-1.26)
rs1057035	14	95554142	C	T	0.374479	1.01 (1.01-1.02)	0.97 (0.90-1.05)
rs4082793	14	99700080	T	C	0.428012	0.98 (0.98-0.99)	1.09 (1.01-1.19)
rs12435171	14	101155220	A	G	0.710916	0.98 (0.98-0.99)	1.01 (0.92-1.11)
rs3803286	14	103246470	G	A	0.667004	0.98 (0.98-0.99)	0.88 (0.80-0.95)
rs4243738	14	103871719	A	G	0.283504	1.02 (1.01-1.02)	0.99 (0.90-1.08)
rs12906197	15	38492199	T	C	0.424837	0.98 (0.98-0.99)	1.01 (0.93-1.09)
rs74841302	15	42084329	A	G	0.0173549	0.94 (0.92-0.96)	1.14 (0.78-1.64)
rs11855017	15	42096146	A	C	0.182589	1.02 (1.02-1.03)	0.97 (0.87-1.08)
rs147233090	15	44028047	T	C	0.0243692	0.95 (0.94-0.97)	1.23 (0.95-1.61)
rs62043796	15	56172152	C	T	0.105162	1.02 (1.01-1.03)	0.92 (0.82-1.05)
rs4143843	15	62373121	T	C	0.45086	0.98 (0.98-0.99)	1.05 (0.97-1.14)
rs11635207	15	66504224	G	A	0.207982	0.98 (0.98-0.99)	0.91 (0.82-1.00)
rs3809570	15	67000117	A	C	0.242316	1.02 (1.02-1.03)	1.06 (0.97-1.16)
rs185136670	15	67812346	T	C	0.0224159	1.04 (1.03-1.06)	0.87 (0.64-1.17)
rs4776970	15	68080886	T	A	0.355305	0.98 (0.98-0.99)	1.02 (0.94-1.11)
rs7178188	15	74153876	G	A	0.184494	1.02 (1.01-1.02)	1.03 (0.93-1.14)
rs12899109	15	79410970	C	T	0.479216	0.98 (0.98-0.99)	1.05 (0.97-1.13)
rs2062316	15	81010249	G	A	0.445785	1.02 (1.01-1.02)	0.97 (0.89-1.05)
rs2455561	15	86326348	G	T	0.529843	0.98 (0.98-0.99)	1.02 (0.94-1.11)
rs1573891	15	99186488	C	G	0.156849	0.97 (0.96-0.97)	0.96 (0.86-1.07)
rs6598540	15	99230191	G	A	0.276956	0.98 (0.98-0.99)	1.00 (0.92-1.10)
rs8035410	15	99395834	G	C	0.167719	0.98 (0.98-0.99)	1.00 (0.89-1.12)
rs74032128	15	99495351	G	A	0.0323593	1.04 (1.03-1.06)	1.33 (1.08-1.64)
rs9328930	16	987112	T	C	0.374086	1.02 (1.01-1.02)	1.04 (0.96-1.13)
rs77431482	16	4771630	G	T	0.0410334	1.03 (1.02-1.05)	0.93 (0.75-1.15)
rs12596053	16	4946794	C	A	0.572904	0.98 (0.97-0.98)	0.94 (0.86-1.01)
rs9921107	16	9219845	T	G	0.273213	1.02 (1.01-1.02)	0.98 (0.90-1.07)
rs4074872	16	15117299	A	G	0.250784	0.98 (0.98-0.99)	0.93 (0.84-1.02)
rs55880046	16	19941557	G	T	0.143027	0.98 (0.97-0.98)	0.98 (0.87-1.09)
rs6497451	16	20248466	G	T	0.128633	0.98 (0.97-0.99)	0.98 (0.87-1.10)
rs9931967	16	20375351	G	T	0.497871	0.99 (0.98-0.99)	1.07 (0.99-1.16)
rs12923476	16	24798079	A	G	0.255497	0.98 (0.98-0.99)	0.94 (0.86-1.03)
rs27741	16	28504181	A	G	0.418655	1.02 (1.02-1.03)	1.06 (0.97-1.15)
rs35467921	16	30048553	T	C	0.402537	1.04 (1.03-1.04)	1.01 (0.93-1.10)
rs12716979	16	31011821	G	T	0.375296	0.98 (0.98-0.99)	1.02 (0.94-1.11)
rs6500247	16	49774306	G	A	0.539614	0.99 (0.98-0.99)	0.95 (0.87-1.03)
rs72801843	16	53508802	A	T	0.30147	1.02 (1.02-1.03)	0.99 (0.91-1.08)
rs12932326	16	53733719	A	G	0.0256081	0.95 (0.94-0.97)	0.89 (0.69-1.15)
rs1421085	16	53800954	C	T	0.401845	1.07 (1.06-1.07)	1.01 (0.93-1.10)
rs73622719	16	54270077	A	G	0.0531446	1.03 (1.02-1.04)	0.92 (0.78-1.10)
rs2319849	16	64717191	G	C	0.139412	0.98 (0.97-0.99)	1.01 (0.90-1.14)
rs1110570	16	68408119	C	G	0.71368	0.98 (0.98-0.99)	0.99 (0.90-1.08)
rs180953756	16	72512491	C	A	0.0750455	0.97 (0.96-0.98)	0.89 (0.76-1.05)
rs12444827	16	73094493	A	T	0.685486	0.98 (0.98-0.99)	1.02 (0.93-1.11)
rs94686	16	73801303	T	C	0.445521	0.99 (0.98-0.99)	1.01 (0.93-1.09)
rs28377284	16	81582440	C	G	0.19621	0.98 (0.98-0.99)	0.92 (0.83-1.02)
rs7184768	16	81663793	A	G	0.413409	1.02 (1.01-1.02)	0.92 (0.85-1.00)
rs2303264	16	82203711	T	G	0.76873	0.98 (0.98-0.99)	0.95 (0.86-1.05)
rs11150461	16	82448195	G	C	0.727968	0.99 (0.98-0.99)	1.07 (0.98-1.17)
rs8054549	16	86417234	A	C	0.447017	0.98 (0.98-0.99)	0.95 (0.87-1.03)
rs8080431	17	1673793	A	G	0.378734	0.99 (0.98-0.99)	1.04 (0.95-1.13)
rs4239060	17	1844519	A	G	0.185608	0.98 (0.97-0.98)	1.00 (0.90-1.11)
rs216193	17	2203453	G	A	0.624333	0.99 (0.98-0.99)	0.96 (0.88-1.04)
rs1000940	17	5283252	G	A	0.300438	1.01 (1.01-1.02)	1.07 (0.98-1.17)
rs77234976	17	7141140	G	C	0.14499	1.02 (1.01-1.03)	1.00 (0.89-1.12)
rs34914463	17	7366619	C	T	0.132511	1.03 (1.02-1.04)	0.94 (0.82-1.07)
rs55831773	17	7559037	T	C	0.197344	0.98 (0.97-0.98)	0.86 (0.77-0.95)
rs78378222	17	7571752	G	T	0.0124988	1.14 (1.12-1.16)	1.63 (1.15-2.32)
rs8067165	17	8031936	G	C	0.604961	1.01 (1.01-1.02)	1.03 (0.94-1.12)
rs6505216	17	29206421	T	G	0.240396	0.96 (0.96-0.97)	0.95 (0.86-1.05)
rs4258685	17	29734707	A	G	0.456786	1.02 (1.01-1.02)	1.05 (0.96-1.13)
rs2075060	17	36925750	A	G	0.562285	1.02 (1.01-1.02)	1.01 (0.93-1.10)
rs10852940	17	38590706	C	G	0.400455	0.99 (0.98-0.99)	1.09 (1.00-1.18)
rs349791	17	39261608	A	G	0.68196	0.98 (0.98-0.99)	0.93 (0.85-1.02)
rs62075854	17	40703535	T	C	0.379663	0.99 (0.98-0.99)	0.98 (0.90-1.06)
rs11870991	17	42836124	A	C	0.14078	1.02 (1.01-1.03)	0.95 (0.85-1.07)
rs12936466	17	43231991	G	T	0.251782	0.98 (0.97-0.98)	1.03 (0.93-1.13)
rs62064921	17	46175361	T	C	0.0378398	0.96 (0.95-0.97)	1.10 (0.89-1.36)
rs56161855	17	46288649	T	A	0.13204	1.02 (1.02-1.03)	1.02 (0.91-1.14)
rs68106312	17	47065115	A	G	0.0966074	1.03 (1.02-1.04)	0.86 (0.75-0.99)
rs227723	17	54778904	T	C	0.311326	1.01 (1.01-1.02)	1.01 (0.93-1.10)
rs758598	17	59492714	G	A	0.6687	0.98 (0.97-0.98)	1.02 (0.94-1.11)
rs12940055	17	61722142	T	C	0.116883	0.98 (0.97-0.98)	0.95 (0.84-1.08)
rs2005172	17	61996255	C	A	0.642027	1.03 (1.03-1.04)	0.97 (0.88-1.06)
rs55931203	17	65854602	T	C	0.190454	1.02 (1.01-1.03)	0.93 (0.84-1.03)
rs817566	17	67432329	C	T	0.58491	0.99 (0.98-0.99)	1.04 (0.95-1.12)
rs12953255	17	68153968	A	T	0.122173	0.98 (0.97-0.98)	1.06 (0.94-1.20)
rs236591	17	68206588	C	T	0.488951	0.99 (0.98-0.99)	1.04 (0.96-1.13)
rs7220854	17	69307999	C	T	0.649118	1.02 (1.01-1.02)	0.91 (0.83-0.99)
rs7216472	17	71123063	G	A	0.38573	0.98 (0.98-0.99)	1.01 (0.93-1.10)
rs11658134	17	76739141	A	G	0.512586	0.98 (0.98-0.99)	0.95 (0.87-1.03)
rs11150745	17	78757626	G	A	0.319261	0.98 (0.97-0.98)	0.98 (0.90-1.07)
rs57126421	18	2656989	G	A	0.235711	0.98 (0.98-0.99)	0.99 (0.90-1.09)
rs7244464	18	20729714	C	A	0.783895	1.04 (1.03-1.05)	1.02 (0.92-1.12)
rs9963591	18	23418425	C	G	0.392624	0.99 (0.98-0.99)	0.99 (0.92-1.08)
rs1941691	18	31270741	C	T	0.587812	1.01 (1.01-1.02)	1.02 (0.94-1.10)
rs12969480	18	35147621	G	C	0.754002	1.02 (1.01-1.02)	0.93 (0.85-1.02)
rs59066169	18	46277324	T	C	0.0790392	0.97 (0.97-0.98)	1.03 (0.89-1.19)
rs357868	18	46518624	T	G	0.420021	0.98 (0.98-0.99)	0.97 (0.90-1.06)
rs34776495	18	46813666	G	A	0.441173	1.02 (1.01-1.02)	0.97 (0.90-1.06)
rs58243949	18	52509833	T	C	0.234735	1.02 (1.01-1.02)	1.03 (0.94-1.14)
rs17522826	18	53070914	A	G	0.18873	1.02 (1.01-1.02)	1.06 (0.95-1.17)
rs7230581	18	56876563	G	A	0.166197	0.97 (0.97-0.98)	1.00 (0.90-1.12)
rs6567160	18	57829135	C	T	0.233282	1.07 (1.07-1.08)	0.93 (0.85-1.02)
rs9948863	18	57968382	G	A	0.527824	1.01 (1.01-1.02)	0.97 (0.89-1.05)
rs11873305	18	58049192	C	A	0.0389514	0.94 (0.93-0.95)	1.08 (0.88-1.32)
rs9962771	18	58127567	G	C	0.189855	0.98 (0.97-0.99)	0.93 (0.84-1.02)
rs66595146	18	58204315	C	A	0.372272	0.99 (0.98-0.99)	1.01 (0.93-1.09)
rs12955939	18	60755065	T	G	0.431524	1.01 (1.01-1.02)	0.98 (0.90-1.06)
rs8089514	18	69224478	A	T	0.367697	1.01 (1.01-1.02)	0.98 (0.90-1.06)
rs74540285	18	74972027	T	A	0.0411289	0.96 (0.95-0.97)	1.01 (0.83-1.24)
rs1864193	19	7114213	A	C	0.140029	0.98 (0.97-0.98)	0.90 (0.81-1.01)
rs12608473	19	7193420	A	G	0.388021	0.98 (0.98-0.99)	1.03 (0.95-1.12)
rs62119436	19	8638064	A	G	0.230764	0.98 (0.98-0.99)	1.08 (0.99-1.19)
rs78953423	19	10283333	T	C	0.0483161	1.03 (1.02-1.04)	1.07 (0.87-1.32)
rs2163832	19	10745764	C	T	0.65949	0.98 (0.97-0.98)	0.91 (0.84-0.99)
rs73004967	19	19717056	G	A	0.0694253	0.97 (0.97-0.98)	0.91 (0.77-1.07)
rs29938	19	34311481	C	T	0.658539	1.02 (1.01-1.02)	1.03 (0.95-1.12)
rs10411271	19	39547122	C	T	0.308264	1.02 (1.01-1.02)	0.93 (0.85-1.02)
rs1043413	19	41939297	G	C	0.387958	1.01 (1.01-1.02)	0.95 (0.88-1.03)
rs6857	19	45392254	T	C	0.171682	0.98 (0.98-0.99)	1.06 (0.94-1.18)
rs4803783	19	45470458	C	G	0.677434	1.01 (1.01-1.02)	0.98 (0.90-1.07)
rs3810291	19	47569003	A	G	0.676949	1.03 (1.02-1.03)	1.00 (0.91-1.09)
rs1407031	20	6542634	T	C	0.398793	0.99 (0.98-0.99)	1.01 (0.93-1.09)
rs2650965	20	6709838	G	A	0.327504	0.98 (0.98-0.99)	1.00 (0.92-1.09)
rs175813	20	15826540	T	C	0.866943	0.98 (0.97-0.99)	1.02 (0.90-1.14)
rs73125634	20	20069826	T	G	0.277935	0.98 (0.98-0.99)	0.94 (0.86-1.03)
rs2252720	20	21223663	T	C	0.673858	0.98 (0.97-0.98)	0.96 (0.88-1.05)
rs6083730	20	25027526	A	G	0.643428	1.01 (1.01-1.02)	0.94 (0.86-1.03)
rs6141892	20	31802816	T	C	0.281808	0.98 (0.98-0.99)	0.97 (0.88-1.06)
rs187449369	20	32077916	A	C	0.268023	0.97 (0.96-0.97)	0.97 (0.88-1.06)
rs6088638	20	33470514	C	T	0.175028	1.03 (1.02-1.03)	0.98 (0.88-1.09)
rs143384	20	34025756	G	A	0.401763	1.06 (1.05-1.06)	0.98 (0.90-1.06)
rs117612812	20	34109775	T	C	0.0142444	1.06 (1.04-1.08)	0.76 (0.56-1.04)
rs56159798	20	35365000	C	T	0.0816168	0.96 (0.96-0.97)	0.93 (0.79-1.10)
rs4810362	20	35578680	G	A	0.15017	0.98 (0.97-0.98)	1.08 (0.96-1.21)
rs2208649	20	38555808	A	G	0.305596	0.99 (0.98-0.99)	0.97 (0.88-1.05)
rs8356	20	43536455	T	C	0.267329	1.02 (1.01-1.03)	1.04 (0.95-1.13)
rs11907497	20	47843620	C	T	0.236848	1.02 (1.01-1.02)	1.00 (0.91-1.10)
rs6096886	20	50951298	G	A	0.19047	0.97 (0.96-0.98)	0.99 (0.89-1.10)
rs7265959	20	54480026	T	C	0.24567	0.98 (0.98-0.99)	0.98 (0.89-1.08)
rs6026591	20	57477104	T	A	0.619274	0.99 (0.98-0.99)	0.99 (0.91-1.07)
rs6090168	20	61559240	T	A	0.182287	0.98 (0.97-0.99)	0.95 (0.85-1.05)
rs2230033	21	39671476	A	G	0.566509	0.98 (0.98-0.99)	0.98 (0.91-1.06)
rs8132491	21	40288577	A	G	0.313122	0.98 (0.98-0.99)	1.00 (0.91-1.09)
rs5752989	22	30365780	A	G	0.572712	0.98 (0.98-0.99)	0.99 (0.92-1.07)
rs9611155	22	39739187	T	C	0.301464	1.02 (1.01-1.02)	0.99 (0.91-1.09)
rs28722029	22	40611012	A	G	0.32406	0.98 (0.98-0.99)	1.04 (0.95-1.13)
rs41311445	22	42070374	C	A	0.0959747	0.97 (0.96-0.97)	0.92 (0.80-1.04)
Body fat percentage
						OR (95% CI)
SNP	Chromosome	Position *	Effect allele	Other allele	Effect allele frequency	Body fat percentage	Meningioma
rs11122105	1	6680907	A	G	0.337315	0.99 (0.98-0.99)	0.99 (0.91-1.07)
rs1891215	1	7727854	C	T	0.458172	1.01 (1.01-1.02)	1.00 (0.92-1.09)
rs301806	1	8482078	T	C	0.584038	1.02 (1.01-1.02)	1.03 (0.95-1.12)
rs4655140	1	23311816	T	C	0.835449	0.98 (0.97-0.99)	1.08 (0.97-1.21)
rs7536948	1	34296171	A	G	0.476143	0.99 (0.98-0.99)	1.04 (0.96-1.13)
rs12031634	1	34584393	A	G	0.299177	0.98 (0.98-0.99)	1.00 (0.92-1.09)
rs6686901	1	42436054	T	C	0.540619	0.98 (0.98-0.99)	0.96 (0.89-1.04)
rs183315407	1	46201427	A	G	0.0406402	0.96 (0.95-0.98)	1.17 (0.95-1.43)
rs12144626	1	47670525	C	T	0.581118	0.98 (0.98-0.99)	0.94 (0.86-1.02)
rs6693294	1	49879122	G	A	0.68808	0.98 (0.98-0.99)	0.96 (0.89-1.05)
rs41313250	1	62483623	G	A	0.119086	0.97 (0.97-0.98)	0.88 (0.77-1.01)
rs12140153	1	62579891	T	G	0.0960788	0.97 (0.96-0.98)	1.00 (0.87-1.15)
rs7519259	1	66434743	A	G	0.5313	1.02 (1.01-1.02)	0.98 (0.91-1.06)
rs2613497	1	72753825	T	A	0.806182	1.03 (1.02-1.03)	0.97 (0.87-1.08)
rs71658797	1	77967507	A	T	0.123921	1.03 (1.02-1.04)	0.98 (0.86-1.11)
rs6688826	1	80812329	C	T	0.30029	1.01 (1.01-1.02)	0.97 (0.88-1.06)
rs2792974	1	84576461	C	G	0.236075	0.98 (0.98-0.99)	0.95 (0.86-1.04)
rs2181375	1	96940119	G	A	0.598739	1.02 (1.01-1.02)	1.00 (0.92-1.09)
rs12072739	1	98315893	G	A	0.224703	1.02 (1.01-1.03)	0.99 (0.90-1.09)
rs61806005	1	102563916	C	A	0.313089	0.99 (0.98-0.99)	1.05 (0.96-1.14)
rs9435341	1	107616641	C	T	0.655333	0.98 (0.98-0.99)	0.94 (0.87-1.03)
rs41279738	1	110082551	G	T	0.0259528	1.06 (1.04-1.07)	1.18 (0.94-1.47)
rs11810577	1	110138109	T	C	0.18764	1.02 (1.01-1.02)	1.02 (0.92-1.13)
rs12730156	1	113130059	G	A	0.168181	0.98 (0.97-0.98)	1.03 (0.92-1.15)
rs116173394	1	150609429	A	G	0.0550272	0.96 (0.95-0.97)	0.88 (0.73-1.07)
rs10788797	1	151003071	A	G	0.881684	0.98 (0.97-0.99)	0.97 (0.86-1.10)
rs35154152	1	155172725	C	T	0.10675	0.98 (0.97-0.98)	0.84 (0.74-0.96)
rs75854315	1	156223056	A	G	0.065768	1.03 (1.02-1.04)	1.12 (0.93-1.33)
rs12046534	1	170709593	G	T	0.552382	1.01 (1.01-1.02)	1.01 (0.93-1.09)
rs539515	1	177889025	C	A	0.207076	1.04 (1.03-1.04)	0.98 (0.88-1.09)
rs9425633	1	184657251	C	T	0.483603	1.01 (1.01-1.02)	1.00 (0.93-1.09)
rs815163	1	190294726	C	T	0.561403	0.99 (0.98-0.99)	1.08 (1.00-1.18)
rs4657796	1	195052937	C	T	0.376328	0.98 (0.98-0.99)	1.03 (0.95-1.12)
rs2678204	1	201800511	G	T	0.34291	1.02 (1.01-1.02)	1.02 (0.94-1.11)
rs6695101	1	210098466	A	G	0.162528	1.02 (1.01-1.03)	1.12 (1.00-1.25)
rs1377184	1	215246432	T	A	0.752056	1.02 (1.01-1.02)	0.94 (0.86-1.03)
rs2820462	1	219572779	A	G	0.190061	0.98 (0.98-0.99)	0.90 (0.81-0.99)
rs2494196	1	219762581	A	C	0.287523	1.03 (1.02-1.03)	0.96 (0.88-1.05)
rs11118893	1	222085672	G	A	0.304539	0.98 (0.98-0.99)	1.04 (0.96-1.14)
rs12037698	1	243584345	A	G	0.14159	0.98 (0.97-0.98)	0.92 (0.82-1.03)
rs74495980	2	375873	G	C	0.0382578	0.95 (0.94-0.97)	1.02 (0.82-1.28)
rs6751993	2	635864	G	A	0.82781	1.04 (1.03-1.04)	1.02 (0.91-1.13)
rs78265103	2	24468191	T	A	0.0508577	0.96 (0.95-0.97)	0.97 (0.81-1.16)
rs6752378	2	25150116	A	C	0.487973	1.03 (1.03-1.04)	1.04 (0.96-1.12)
rs11683904	2	25440530	G	A	0.501766	0.98 (0.98-0.99)	1.03 (0.95-1.11)
rs1731260	2	26953354	T	G	0.472345	1.01 (1.01-1.02)	0.97 (0.89-1.05)
rs9295	2	36777825	A	G	0.295405	1.02 (1.01-1.02)	0.99 (0.91-1.08)
rs12373783	2	37022422	G	A	0.632616	1.01 (1.01-1.02)	1.01 (0.93-1.10)
rs10514641	2	41548779	G	C	0.310529	1.02 (1.01-1.02)	0.97 (0.89-1.06)
rs786420	2	44719893	T	C	0.762679	1.02 (1.01-1.02)	0.99 (0.90-1.08)
rs113019802	2	46884824	A	G	0.224069	0.98 (0.98-0.99)	0.99 (0.90-1.09)
rs4547574	2	48541003	T	A	0.226335	0.98 (0.98-0.99)	0.95 (0.87-1.05)
rs7601895	2	55281901	G	C	0.309537	0.98 (0.98-0.99)	0.92 (0.84-1.00)
rs1345942	2	57335044	C	T	0.366249	1.01 (1.01-1.02)	0.97 (0.90-1.06)
rs7606002	2	58690167	G	A	0.167414	0.98 (0.97-0.99)	1.14 (1.03-1.27)
rs4671328	2	58935282	G	T	0.552458	0.98 (0.98-0.99)	0.98 (0.90-1.06)
rs6545714	2	59307725	A	G	0.600991	0.98 (0.98-0.99)	1.04 (0.96-1.13)
rs12477088	2	67841326	C	T	0.410194	0.98 (0.98-0.99)	0.99 (0.92-1.07)
rs58300328	2	69646357	A	G	0.409556	0.98 (0.98-0.99)	1.04 (0.96-1.12)
rs12619178	2	100838157	T	C	0.403207	0.98 (0.98-0.99)	1.00 (0.92-1.09)
rs6711584	2	104421692	A	G	0.452509	1.01 (1.01-1.02)	0.93 (0.86-1.01)
rs10196234	2	105373246	C	T	0.512442	0.99 (0.98-0.99)	1.02 (0.94-1.10)
rs11123742	2	110017480	C	T	0.421692	1.01 (1.01-1.02)	1.00 (0.92-1.09)
rs58360798	2	113101920	C	T	0.190366	1.02 (1.01-1.02)	1.03 (0.94-1.14)
rs10496731	2	135597628	G	T	0.362971	0.99 (0.98-0.99)	0.97 (0.90-1.06)
rs4662318	2	144016529	T	C	0.159412	0.98 (0.98-0.99)	0.97 (0.86-1.08)
rs114964326	2	146015229	A	G	0.0294412	0.96 (0.95-0.98)	0.86 (0.66-1.13)
rs778094	2	147903802	A	G	0.577231	0.99 (0.98-0.99)	0.95 (0.87-1.03)
rs2356505	2	159534863	G	A	0.649734	1.01 (1.01-1.02)	0.99 (0.92-1.08)
rs10803762	2	161105876	A	G	0.679291	1.02 (1.01-1.02)	0.91 (0.84-0.99)
rs10210468	2	165377103	C	T	0.467221	0.99 (0.98-0.99)	0.97 (0.89-1.05)
rs13389219	2	165528876	T	C	0.393257	1.03 (1.02-1.03)	1.02 (0.94-1.11)
rs3754963	2	166185707	T	A	0.25688	0.98 (0.98-0.99)	1.00 (0.91-1.09)
rs72917533	2	175238924	C	T	0.186243	0.98 (0.98-0.99)	0.98 (0.88-1.09)
rs79869125	2	176422238	T	G	0.105695	0.98 (0.97-0.99)	0.96 (0.84-1.09)
rs62178054	2	181574287	C	T	0.371671	0.98 (0.98-0.99)	0.99 (0.91-1.08)
rs7570258	2	193791720	C	T	0.508778	1.01 (1.01-1.02)	1.00 (0.92-1.08)
rs2043016	2	198146381	T	C	0.377051	1.02 (1.01-1.02)	0.99 (0.92-1.08)
rs12997625	2	202970250	T	C	0.529895	1.01 (1.01-1.02)	0.95 (0.88-1.03)
rs4482463	2	205375909	A	C	0.924212	0.97 (0.97-0.98)	0.94 (0.81-1.08)
rs10932367	2	211988377	A	G	0.28983	1.01 (1.01-1.02)	0.98 (0.90-1.07)
rs7591494	2	212278940	A	G	0.260497	1.02 (1.01-1.02)	0.99 (0.90-1.08)
rs1548945	2	217665788	C	T	0.581312	0.99 (0.98-0.99)	1.04 (0.96-1.13)
rs2972156	2	227117778	G	C	0.646219	0.98 (0.97-0.98)	1.07 (0.98-1.16)
rs10209821	2	228980358	T	C	0.340627	1.02 (1.01-1.02)	0.99 (0.91-1.07)
rs60822591	2	230625667	G	A	0.328174	1.02 (1.02-1.03)	1.02 (0.94-1.11)
rs73021485	3	12327387	T	G	0.118247	0.98 (0.97-0.98)	0.96 (0.85-1.08)
rs17036326	3	12389313	G	A	0.121082	1.04 (1.03-1.05)	1.06 (0.95-1.19)
rs2455821	3	15681940	A	C	0.271351	1.02 (1.01-1.02)	1.08 (0.99-1.19)
rs4619804	3	18674644	C	A	0.739596	1.02 (1.01-1.02)	0.99 (0.91-1.09)
rs13062093	3	35667057	G	T	0.365481	1.02 (1.01-1.02)	0.95 (0.87-1.03)
rs11707955	3	41308348	C	T	0.47312	1.01 (1.01-1.02)	1.01 (0.93-1.10)
rs33519	3	42449814	G	A	0.616076	0.99 (0.98-0.99)	0.90 (0.83-0.98)
rs9865173	3	44016658	A	T	0.703198	0.98 (0.98-0.99)	1.01 (0.92-1.10)
rs9843653	3	49920571	C	T	0.514325	1.02 (1.02-1.03)	0.91 (0.84-0.98)
rs3774581	3	53802748	G	A	0.288121	0.99 (0.98-0.99)	0.92 (0.85-1.01)
rs76824303	3	62459819	C	A	0.097683	0.97 (0.97-0.98)	0.92 (0.80-1.05)
rs9860221	3	64700799	G	A	0.288078	1.02 (1.01-1.02)	1.01 (0.93-1.10)
rs1491592	3	70654244	T	C	0.54891	1.02 (1.01-1.02)	0.96 (0.89-1.04)
rs7630228	3	71681487	C	T	0.435256	0.99 (0.98-0.99)	1.01 (0.93-1.09)
rs36174203	3	81845932	C	T	0.33039	1.02 (1.01-1.02)	1.00 (0.92-1.09)
rs114712833	3	84139974	T	C	0.0672824	0.97 (0.96-0.98)	0.99 (0.85-1.17)
rs3911063	3	85906928	C	T	0.323425	0.98 (0.98-0.99)	1.01 (0.93-1.10)
rs1495823	3	88736013	C	A	0.500752	0.99 (0.98-0.99)	0.97 (0.90-1.05)
rs13062221	3	89778009	C	T	0.435528	0.98 (0.98-0.99)	0.98 (0.90-1.06)
rs2317749	3	101121980	G	A	0.62561	1.01 (1.01-1.02)	1.04 (0.96-1.13)
rs9829214	3	101258135	C	T	0.620711	1.01 (1.01-1.02)	1.04 (0.95-1.12)
rs12330631	3	123089834	T	C	0.36725	0.98 (0.98-0.99)	1.04 (0.95-1.13)
rs7613261	3	131717795	T	A	0.204745	1.02 (1.01-1.03)	0.97 (0.88-1.07)
rs2291127	3	138122477	T	C	0.156934	0.98 (0.98-0.99)	0.98 (0.88-1.09)
rs9289630	3	141178670	C	G	0.390552	1.02 (1.01-1.02)	1.04 (0.96-1.13)
rs62271373	3	150066540	A	T	0.0600564	0.97 (0.96-0.98)	1.09 (0.91-1.30)
rs4407374	3	153733450	A	T	0.414164	1.02 (1.01-1.02)	1.01 (0.93-1.10)
rs9861440	3	156317379	G	A	0.273667	0.98 (0.98-0.99)	0.95 (0.87-1.04)
rs7623618	3	157857462	A	G	0.558514	0.99 (0.98-0.99)	1.04 (0.96-1.13)
rs8192675	3	170724883	C	T	0.287538	1.02 (1.01-1.02)	1.01 (0.93-1.11)
rs4894808	3	171833266	C	G	0.399095	0.99 (0.98-0.99)	1.08 (0.99-1.18)
rs2606228	3	183537759	C	A	0.642638	0.99 (0.98-0.99)	0.98 (0.90-1.06)
rs2410804	3	195030200	A	G	0.199203	0.98 (0.98-0.99)	0.99 (0.90-1.10)
rs9836035	3	196938719	T	C	0.551974	0.99 (0.98-0.99)	0.96 (0.89-1.05)
rs2798297	4	3064004	A	G	0.366512	1.02 (1.01-1.02)	1.01 (0.92-1.10)
rs66679256	4	18351898	T	C	0.444765	1.02 (1.02-1.03)	0.97 (0.90-1.05)
rs4642249	4	20089011	G	A	0.891526	0.98 (0.97-0.99)	1.09 (0.96-1.24)
rs73256595	4	21863881	G	A	0.491606	1.01 (1.01-1.02)	1.03 (0.95-1.12)
rs56203712	4	25342606	G	A	0.238095	0.98 (0.98-0.99)	1.00 (0.90-1.10)
rs6856886	4	26312506	G	T	0.628855	0.99 (0.98-0.99)	0.97 (0.90-1.06)
rs73213501	4	28514830	C	A	0.169952	0.98 (0.98-0.99)	0.92 (0.83-1.02)
rs13137372	4	34928521	C	T	0.297502	1.02 (1.01-1.02)	0.94 (0.86-1.03)
rs10938397	4	45182527	G	A	0.434372	1.03 (1.02-1.03)	1.03 (0.95-1.12)
rs11943456	4	56276334	C	T	0.46211	1.02 (1.01-1.02)	1.00 (0.92-1.08)
rs1383723	4	67803507	T	A	0.783058	0.98 (0.98-0.99)	1.09 (0.99-1.20)
rs57292329	4	73550267	A	T	0.0641442	1.03 (1.02-1.04)	0.93 (0.79-1.10)
rs7692075	4	78808669	G	T	0.153541	1.02 (1.01-1.03)	1.00 (0.90-1.12)
rs7674623	4	80794681	T	C	0.196591	1.02 (1.01-1.03)	1.02 (0.92-1.12)
rs7692359	4	83209346	C	T	0.21435	0.98 (0.98-0.99)	0.98 (0.89-1.08)
rs3796658	4	89708241	A	G	0.460636	0.98 (0.98-0.99)	0.98 (0.90-1.06)
rs34656389	4	96153214	G	A	0.369351	1.02 (1.01-1.02)	1.00 (0.92-1.08)
rs2583410	4	102182199	C	A	0.145531	1.02 (1.01-1.03)	0.99 (0.88-1.11)
rs13107325	4	103188709	T	C	0.0748227	1.05 (1.04-1.05)	1.02 (0.87-1.19)
rs4864201	4	130731284	C	T	0.653982	0.99 (0.98-0.99)	0.99 (0.91-1.07)
rs1296328	4	137083193	C	A	0.560034	0.98 (0.98-0.99)	0.95 (0.87-1.03)
rs57800857	4	140863365	C	A	0.367257	0.98 (0.98-0.99)	0.94 (0.87-1.03)
rs750090	4	152931436	C	T	0.356121	0.99 (0.98-0.99)	0.96 (0.88-1.04)
rs67913249	5	43204126	G	C	0.342723	0.99 (0.98-0.99)	0.97 (0.89-1.06)
rs6861649	5	50864788	C	T	0.606331	1.02 (1.01-1.02)	1.03 (0.95-1.12)
rs7736449	5	53292381	A	G	0.108779	0.98 (0.97-0.99)	1.00 (0.88-1.14)
rs1503527	5	63020536	T	C	0.479305	1.02 (1.01-1.02)	1.02 (0.94-1.11)
rs6893495	5	64409378	T	C	0.213365	1.02 (1.01-1.02)	0.97 (0.87-1.07)
rs27218	5	66207261	C	T	0.719249	1.02 (1.01-1.02)	1.06 (0.97-1.15)
rs4976033	5	67714246	G	A	0.400476	0.98 (0.98-0.99)	1.01 (0.93-1.09)
rs7707394	5	74472939	A	G	0.354642	0.98 (0.98-0.99)	1.08 (0.99-1.17)
rs2112347	5	75015242	G	T	0.359061	0.98 (0.97-0.98)	0.92 (0.84-0.99)
rs252749	5	77389973	A	G	0.24657	0.98 (0.98-0.99)	0.96 (0.88-1.05)
rs35276127	5	80987411	G	C	0.207402	0.98 (0.98-0.99)	1.05 (0.94-1.16)
rs34580448	5	82810884	C	T	0.0410486	0.96 (0.94-0.97)	1.01 (0.83-1.23)
rs7442885	5	87682877	G	C	0.21012	0.98 (0.97-0.99)	0.95 (0.86-1.05)
rs34483452	5	87986314	A	C	0.135149	1.03 (1.02-1.04)	1.05 (0.94-1.17)
rs181372398	5	88097336	A	G	0.0121486	1.06 (1.04-1.08)	1.01 (0.71-1.44)
rs159030	5	94212620	C	A	0.249646	1.02 (1.01-1.02)	0.98 (0.90-1.08)
rs6875585	5	95593462	C	A	0.670341	1.02 (1.01-1.02)	1.02 (0.94-1.12)
rs254024	5	103944020	T	G	0.437859	1.01 (1.01-1.02)	0.99 (0.91-1.07)
rs7722036	5	105764856	T	C	0.567147	1.01 (1.01-1.02)	1.01 (0.93-1.10)
rs40067	5	107439012	A	G	0.17013	0.98 (0.97-0.99)	1.01 (0.91-1.12)
rs6860245	5	127367998	C	G	0.248367	0.99 (0.98-0.99)	1.01 (0.92-1.11)
rs2126165	5	153167595	G	A	0.510533	0.98 (0.98-0.99)	1.06 (0.98-1.15)
rs7719067	5	153538241	G	A	0.573984	0.99 (0.98-0.99)	1.01 (0.93-1.10)
rs1835014	5	157999755	G	A	0.234496	0.98 (0.97-0.98)	1.02 (0.93-1.12)
rs245775	5	170532105	G	A	0.728795	1.02 (1.01-1.03)	0.99 (0.91-1.09)
rs10947793	6	12142817	G	A	0.372898	0.99 (0.98-0.99)	0.98 (0.90-1.07)
rs1042317	6	20492995	C	T	0.675882	0.98 (0.98-0.99)	0.98 (0.90-1.07)
rs1325020	6	23716485	G	A	0.716997	0.99 (0.98-0.99)	1.06 (0.97-1.16)
rs1013045	6	25365840	A	T	0.843132	1.02 (1.01-1.02)	1.07 (0.96-1.20)
rs1186313	6	25856881	C	T	0.241048	1.02 (1.01-1.02)	0.93 (0.85-1.02)
rs9358912	6	26211146	T	G	0.270926	0.97 (0.96-0.97)	1.01 (0.93-1.10)
rs9467869	6	26739193	C	T	0.222636	0.98 (0.97-0.98)	1.02 (0.92-1.13)
rs9260125	6	29910457	G	T	0.578105	0.99 (0.98-0.99)	1.01 (0.93-1.09)
rs1046080	6	31595882	A	C	0.718194	1.02 (1.02-1.03)	1.00 (0.91-1.09)
rs2269610	6	33289935	C	G	0.182855	1.02 (1.01-1.03)	0.94 (0.85-1.05)
rs2281819	6	33771673	A	T	0.229597	0.98 (0.98-0.99)	0.98 (0.90-1.08)
rs3736896	6	34735883	C	T	0.204414	1.03 (1.03-1.04)	1.00 (0.91-1.10)
rs9296149	6	35345814	G	T	0.0303701	1.05 (1.03-1.06)	1.05 (0.85-1.29)
rs9394307	6	35611232	T	A	0.333555	1.02 (1.01-1.02)	1.07 (0.98-1.16)
rs9471333	6	40362023	T	C	0.550035	0.98 (0.97-0.98)	0.99 (0.92-1.08)
rs145101485	6	50886236	A	G	0.169464	1.03 (1.02-1.04)	0.99 (0.90-1.10)
rs2474896	6	51760527	T	C	0.54923	1.02 (1.01-1.02)	1.05 (0.97-1.14)
rs208477	6	66920846	T	C	0.187217	1.02 (1.01-1.02)	0.98 (0.89-1.09)
rs3757050	6	69785765	G	C	0.376291	0.99 (0.98-0.99)	0.96 (0.89-1.05)
rs10499014	6	97947755	G	C	0.268612	0.98 (0.98-0.99)	0.93 (0.85-1.02)
rs9320823	6	98429337	C	T	0.60111	1.02 (1.02-1.03)	0.98 (0.91-1.07)
rs314279	6	105402083	A	C	0.88361	0.98 (0.97-0.99)	1.01 (0.89-1.14)
rs6927268	6	108865663	G	T	0.204822	0.98 (0.98-0.99)	1.06 (0.96-1.17)
rs4945884	6	111895860	C	T	0.709172	1.02 (1.01-1.02)	0.99 (0.91-1.08)
rs75343521	6	126732511	T	C	0.0423318	0.97 (0.96-0.98)	1.12 (0.92-1.38)
rs111743285	6	127048230	T	C	0.222596	1.02 (1.01-1.02)	1.01 (0.92-1.11)
rs2245133	6	131931092	C	T	0.166635	1.02 (1.01-1.02)	0.96 (0.86-1.07)
rs228443	6	134900227	T	C	0.639049	1.01 (1.01-1.02)	1.02 (0.94-1.11)
rs72995085	6	143193971	C	T	0.176971	0.98 (0.97-0.99)	0.99 (0.89-1.10)
rs3800872	7	2110272	G	C	0.217354	0.98 (0.98-0.99)	0.93 (0.85-1.02)
rs1182199	7	2862542	A	C	0.305386	0.98 (0.98-0.99)	1.00 (0.92-1.09)
rs10259620	7	27202289	G	A	0.787297	0.98 (0.98-0.99)	0.98 (0.88-1.08)
rs215669	7	32378979	A	G	0.614177	0.98 (0.98-0.99)	1.00 (0.92-1.08)
rs4549685	7	39326478	T	C	0.330372	0.98 (0.98-0.99)	0.95 (0.88-1.04)
rs2289379	7	44804225	T	C	0.395596	0.98 (0.98-0.99)	1.05 (0.97-1.14)
rs6948959	7	50697051	A	G	0.743151	0.98 (0.98-0.99)	0.91 (0.83-1.00)
rs4718964	7	70038969	T	G	0.412804	1.02 (1.01-1.02)	0.94 (0.87-1.02)
rs58862095	7	75081418	T	C	0.419349	0.98 (0.98-0.99)	0.98 (0.90-1.06)
rs6973656	7	77422583	G	A	0.396039	1.02 (1.01-1.02)	0.95 (0.87-1.03)
rs1852006	7	77829768	A	G	0.356648	0.99 (0.98-0.99)	0.92 (0.84-1.00)
rs17704028	7	95140031	T	C	0.147507	0.98 (0.97-0.99)	0.94 (0.84-1.05)
rs28457808	7	99023246	G	C	0.162904	0.98 (0.97-0.99)	1.06 (0.95-1.18)
rs1851823	7	109218983	A	C	0.488283	1.01 (1.01-1.02)	1.08 (1.00-1.17)
rs1524445	7	113035833	T	C	0.420882	0.98 (0.98-0.99)	1.00 (0.92-1.08)
rs972283	7	130466854	G	A	0.509214	0.98 (0.98-0.99)	1.08 (1.00-1.17)
rs6977416	7	150542711	A	G	0.331022	0.98 (0.98-0.99)	0.89 (0.82-0.97)
rs11782341	8	4813459	G	A	0.188217	1.02 (1.01-1.02)	0.97 (0.88-1.08)
rs13268133	8	9731470	C	T	0.674754	0.99 (0.98-0.99)	1.04 (0.95-1.13)
rs375382184	8	14235439	T	C	0.260697	1.02 (1.01-1.02)	0.93 (0.84-1.02)
rs73225274	8	21088909	G	A	0.13293	1.02 (1.01-1.03)	0.87 (0.78-0.98)
rs11781222	8	23389571	C	T	0.137704	0.98 (0.97-0.99)	1.00 (0.89-1.12)
rs10954772	8	30863938	C	T	0.685929	0.98 (0.98-0.99)	1.00 (0.92-1.10)
rs12681990	8	36859186	C	T	0.158301	0.98 (0.98-0.99)	0.94 (0.84-1.04)
rs782299	8	60865727	T	A	0.34479	0.99 (0.98-0.99)	1.00 (0.92-1.09)
rs2978551	8	62148943	T	C	0.322922	1.01 (1.01-1.02)	0.93 (0.86-1.02)
rs68169458	8	67827207	C	T	0.294757	1.01 (1.01-1.02)	1.07 (0.98-1.17)
rs7845090	8	73449940	A	G	0.710372	0.98 (0.97-0.98)	1.03 (0.94-1.12)
rs2980238	8	76314655	T	A	0.818107	1.02 (1.02-1.03)	1.06 (0.96-1.18)
rs200119412	8	77224420	C	T	0.558853	1.02 (1.01-1.02)	1.01 (0.93-1.09)
rs1486921	8	78876126	T	C	0.296229	0.99 (0.98-0.99)	0.95 (0.87-1.03)
rs7463186	8	87517201	G	A	0.515658	1.01 (1.01-1.02)	1.00 (0.92-1.08)
rs1587837	8	91828064	G	T	0.298329	1.01 (1.01-1.02)	1.08 (0.99-1.18)
rs4876611	8	116671848	G	A	0.716518	1.02 (1.02-1.03)	1.12 (1.02-1.22)
rs28723563	8	126328974	C	T	0.591024	1.01 (1.01-1.02)	0.94 (0.86-1.02)
rs2954032	8	126493392	G	A	0.695291	1.02 (1.01-1.02)	1.03 (0.95-1.13)
rs13275517	8	143364521	C	T	0.455593	1.01 (1.01-1.02)	1.01 (0.93-1.10)
rs7046483	9	14777395	A	G	0.608843	0.99 (0.98-0.99)	0.98 (0.90-1.06)
rs10756713	9	15880555	G	A	0.443597	0.97 (0.97-0.98)	1.02 (0.94-1.11)
rs10116857	9	16595649	A	C	0.0599844	0.97 (0.96-0.98)	1.01 (0.85-1.19)
rs10756798	9	16739763	T	C	0.646185	0.98 (0.98-0.98)	1.00 (0.92-1.09)
rs17770336	9	28414625	T	C	0.324794	1.02 (1.02-1.03)	0.98 (0.90-1.07)
rs61707732	9	31179622	T	C	0.739987	0.98 (0.98-0.99)	1.00 (0.91-1.10)
rs10797115	9	92191256	T	C	0.54153	1.02 (1.01-1.02)	0.95 (0.87-1.03)
rs2398861	9	96430747	G	A	0.256787	1.02 (1.01-1.02)	1.01 (0.92-1.10)
rs3931548	9	103113652	A	C	0.373664	1.01 (1.01-1.02)	1.04 (0.96-1.13)
rs2176692	9	111927723	A	G	0.244171	0.98 (0.98-0.99)	0.98 (0.89-1.07)
rs12376870	9	117890567	A	G	0.238743	0.98 (0.98-0.99)	0.94 (0.86-1.03)
rs7030732	9	124630006	A	C	0.608377	0.98 (0.98-0.99)	0.95 (0.88-1.04)
rs11790018	9	129702842	G	C	0.367726	0.99 (0.98-0.99)	1.00 (0.92-1.08)
rs11258438	10	13570312	A	G	0.525823	1.01 (1.01-1.02)	0.94 (0.87-1.02)
rs11012732	10	21830104	G	A	0.330382	1.02 (1.02-1.03)	1.31 (1.21-1.43)
rs16934748	10	33970319	C	T	0.151014	1.02 (1.01-1.03)	0.94 (0.84-1.05)
rs10999460	10	72428283	T	C	0.266394	1.02 (1.02-1.03)	1.02 (0.93-1.11)
rs2002023	10	76848524	T	C	0.407158	1.02 (1.01-1.02)	0.99 (0.91-1.07)
rs2208947	10	77657667	G	A	0.738207	1.02 (1.01-1.02)	1.03 (0.94-1.13)
rs2114824	10	88119015	G	A	0.504438	1.01 (1.01-1.02)	1.08 (1.00-1.17)
rs61875182	10	93808142	A	T	0.412233	1.01 (1.01-1.02)	0.92 (0.84-1.00)
rs11187838	10	96038686	A	G	0.432027	0.98 (0.97-0.98)	1.06 (0.98-1.15)
rs12357890	10	99762693	G	A	0.560059	1.02 (1.01-1.02)	1.00 (0.92-1.09)
rs41310284	10	102447647	A	C	0.101771	0.97 (0.97-0.98)	1.03 (0.89-1.18)
rs61873510	10	102626510	T	G	0.327711	1.01 (1.01-1.02)	0.95 (0.87-1.04)
rs75192636	10	103218567	C	A	0.194054	0.98 (0.98-0.99)	1.09 (0.98-1.20)
rs1322998	10	112532796	A	G	0.434926	1.01 (1.01-1.02)	0.97 (0.89-1.05)
rs36090025	10	114774433	C	A	0.299581	0.99 (0.98-0.99)	1.04 (0.96-1.14)
rs10886022	10	118778079	C	A	0.766469	0.98 (0.98-0.99)	0.94 (0.85-1.03)
rs4752183	10	120398369	G	T	0.57217	0.99 (0.98-0.99)	0.99 (0.91-1.07)
rs12218858	10	126474200	T	C	0.572313	1.01 (1.01-1.02)	0.99 (0.91-1.07)
rs4962424	10	126730214	A	T	0.327202	1.01 (1.01-1.02)	1.02 (0.94-1.11)
rs7081254	10	132955696	C	T	0.206925	0.98 (0.98-0.99)	1.03 (0.93-1.14)
rs11042030	11	8690718	C	T	0.274096	0.98 (0.98-0.99)	0.91 (0.83-0.99)
rs4284389	11	10075215	T	C	0.499147	1.01 (1.01-1.02)	1.02 (0.94-1.11)
rs7927346	11	12835835	T	C	0.425716	1.01 (1.01-1.02)	1.02 (0.94-1.11)
rs11826177	11	13349477	C	T	0.633536	1.02 (1.01-1.02)	1.10 (1.01-1.19)
rs11030016	11	27487992	T	C	0.741553	1.02 (1.01-1.02)	0.97 (0.89-1.06)
rs1013402	11	27712381	G	A	0.321816	1.03 (1.02-1.03)	1.01 (0.92-1.10)
rs1782508	11	30243795	G	C	0.65574	0.99 (0.98-0.99)	1.04 (0.96-1.13)
rs10768957	11	43536288	G	A	0.492519	0.99 (0.98-0.99)	0.97 (0.90-1.06)
rs60572790	11	43692383	C	T	0.317637	1.02 (1.02-1.03)	0.98 (0.90-1.07)
rs117276117	11	45709380	T	G	0.0142846	1.06 (1.04-1.08)	1.31 (0.92-1.86)
rs113211479	11	47669861	A	G	0.404204	1.03 (1.03-1.04)	1.03 (0.95-1.11)
rs947791	11	65302893	A	G	0.218529	1.02 (1.01-1.02)	1.11 (1.00-1.23)
rs801738	11	65924217	G	C	0.358507	0.98 (0.98-0.99)	1.04 (0.96-1.13)
rs7942368	11	76465362	T	C	0.214221	0.98 (0.98-0.99)	1.02 (0.93-1.13)
rs112672990	11	77179272	C	T	0.0173785	0.95 (0.93-0.97)	0.95 (0.70-1.28)
rs393308	11	85135100	C	T	0.839488	1.02 (1.01-1.03)	1.05 (0.94-1.17)
rs10830566	11	90473957	G	A	0.278122	0.98 (0.98-0.99)	0.95 (0.87-1.03)
rs17111769	11	110642925	T	A	0.131176	1.02 (1.01-1.03)	0.95 (0.84-1.06)
rs3802851	11	112912550	C	T	0.254027	0.98 (0.98-0.99)	1.04 (0.95-1.14)
rs719802	11	113234679	C	T	0.614228	0.99 (0.98-0.99)	1.05 (0.97-1.14)
rs665731	11	114032484	T	C	0.189405	1.02 (1.01-1.02)	1.01 (0.91-1.13)
rs12294191	11	116759824	G	A	0.059911	1.03 (1.02-1.04)	0.92 (0.78-1.09)
rs7925100	11	118941596	A	G	0.396511	1.01 (1.01-1.02)	0.98 (0.91-1.07)
rs7117842	11	122534504	C	T	0.370855	1.02 (1.01-1.02)	0.99 (0.91-1.08)
rs7934638	11	122765478	A	G	0.246399	1.02 (1.01-1.02)	0.95 (0.87-1.04)
rs1347283	11	130868583	G	T	0.508569	1.02 (1.01-1.02)	1.07 (0.99-1.16)
rs12787028	11	131453013	G	A	0.411592	1.01 (1.01-1.02)	1.01 (0.94-1.10)
rs34669406	11	134477893	A	G	0.178256	0.98 (0.97-0.98)	1.00 (0.89-1.11)
rs2108635	12	2159556	G	A	0.336102	1.01 (1.01-1.02)	1.02 (0.93-1.10)
rs10848835	12	3341510	C	G	0.0969521	0.97 (0.96-0.98)	0.96 (0.84-1.09)
rs11062596	12	3367761	T	A	0.0911089	0.98 (0.97-0.99)	1.01 (0.89-1.16)
rs7296207	12	16659836	T	G	0.539447	1.01 (1.01-1.02)	1.07 (0.99-1.16)
rs12367809	12	50256063	T	C	0.368117	1.03 (1.02-1.03)	1.05 (0.97-1.14)
rs4759318	12	54420098	T	C	0.362962	1.02 (1.01-1.02)	0.97 (0.89-1.06)
rs2271189	12	56494991	A	G	0.404701	0.99 (0.98-0.99)	1.08 (1.00-1.17)
rs12819035	12	64236002	A	T	0.0767858	0.98 (0.97-0.98)	1.01 (0.87-1.17)
rs704061	12	89771903	C	T	0.453489	1.02 (1.01-1.02)	1.07 (0.98-1.15)
rs35644221	12	90227779	A	G	0.299132	0.98 (0.98-0.99)	0.96 (0.88-1.05)
rs11105842	12	91243910	A	G	0.366833	0.99 (0.98-0.99)	1.01 (0.93-1.10)
rs17018712	12	91496137	C	T	0.137505	1.02 (1.01-1.03)	0.95 (0.85-1.07)
rs59066241	12	97925364	G	T	0.118039	1.02 (1.01-1.03)	1.01 (0.90-1.15)
rs35612314	12	108093596	T	C	0.390732	1.02 (1.01-1.02)	1.02 (0.94-1.11)
rs115494365	12	108451718	G	A	0.226262	0.98 (0.97-0.99)	0.92 (0.84-1.01)
rs3764002	12	108618630	T	C	0.261296	0.98 (0.97-0.98)	1.06 (0.97-1.16)
rs7962636	12	116450006	C	T	0.648477	0.99 (0.98-0.99)	0.98 (0.90-1.06)
rs9805009	12	118405172	G	C	0.28918	0.99 (0.98-0.99)	1.00 (0.91-1.09)
rs145350287	12	120907309	A	T	0.040164	0.95 (0.94-0.96)	1.32 (1.05-1.65)
rs2720041	12	122116393	T	C	0.37717	1.02 (1.01-1.02)	0.97 (0.90-1.06)
rs77405015	12	122478870	C	T	0.271608	0.98 (0.98-0.99)	1.00 (0.91-1.10)
rs12369179	12	122963550	T	C	0.092316	0.96 (0.96-0.97)	1.01 (0.88-1.16)
rs3897102	12	123492112	T	C	0.411092	1.02 (1.01-1.02)	1.03 (0.94-1.12)
rs1187415	12	124491529	C	G	0.663804	0.97 (0.97-0.98)	0.97 (0.89-1.05)
rs825452	12	124509177	A	G	0.607653	0.98 (0.97-0.98)	0.97 (0.90-1.05)
rs11619393	13	20262266	C	T	0.14406	1.02 (1.01-1.03)	1.08 (0.96-1.21)
rs3864980	13	20277686	T	A	0.143718	1.02 (1.01-1.03)	1.09 (0.97-1.23)
rs1218822	13	28011963	A	G	0.661474	1.02 (1.01-1.02)	1.07 (0.98-1.16)
rs1928496	13	31012904	T	C	0.741625	1.02 (1.01-1.02)	1.01 (0.92-1.10)
rs56399737	13	33381721	T	C	0.449551	0.98 (0.98-0.99)	0.95 (0.88-1.03)
rs9568867	13	54107352	A	G	0.128544	1.02 (1.02-1.03)	1.00 (0.89-1.13)
rs7982447	13	54453811	C	T	0.206688	1.02 (1.02-1.03)	1.03 (0.93-1.13)
rs6561937	13	58257667	A	T	0.751715	0.98 (0.98-0.99)	0.98 (0.89-1.07)
rs1441264	13	79580919	A	G	0.590992	1.02 (1.01-1.02)	1.00 (0.92-1.08)
rs1415401	13	86348555	A	G	0.245376	0.98 (0.98-0.99)	1.01 (0.92-1.11)
rs6491427	13	99113166	G	A	0.290221	0.98 (0.98-0.99)	1.03 (0.94-1.13)
rs72665129	13	104092350	A	T	0.159255	0.98 (0.98-0.99)	1.14 (1.02-1.28)
rs2479958	13	111984244	G	A	0.515679	0.98 (0.98-0.99)	0.96 (0.88-1.04)
rs9522279	13	112221296	T	C	0.42406	1.02 (1.01-1.02)	0.99 (0.91-1.07)
rs9788550	14	29681138	C	G	0.247482	0.98 (0.97-0.98)	0.93 (0.85-1.02)
rs1957111	14	29781178	T	C	0.0517229	1.03 (1.02-1.04)	1.02 (0.85-1.22)
rs17115183	14	30137407	T	C	0.405131	1.02 (1.01-1.02)	0.98 (0.91-1.07)
rs61979560	14	30727033	A	C	0.289222	1.01 (1.01-1.02)	1.03 (0.94-1.12)
rs2239647	14	33292743	C	A	0.551068	0.98 (0.98-0.99)	1.00 (0.92-1.08)
rs1451963	14	41350367	T	G	0.0828585	1.02 (1.02-1.03)	0.93 (0.80-1.09)
rs1491905	14	47296286	C	T	0.505876	0.99 (0.98-0.99)	1.05 (0.96-1.13)
rs61975147	14	59416558	C	T	0.167436	0.98 (0.97-0.99)	1.08 (0.98-1.20)
rs217672	14	62361021	C	A	0.272482	1.02 (1.01-1.02)	1.11 (1.01-1.21)
rs4430672	14	63094407	C	T	0.801622	0.98 (0.98-0.99)	1.02 (0.92-1.13)
rs12890931	14	69753369	G	T	0.363608	1.01 (1.01-1.02)	1.01 (0.93-1.10)
rs878206	14	75263775	G	A	0.543551	1.01 (1.01-1.02)	0.99 (0.92-1.07)
rs10873302	14	77547212	T	C	0.293391	1.02 (1.01-1.02)	1.05 (0.96-1.15)
rs2370982	14	79890677	T	C	0.215991	1.03 (1.02-1.03)	1.02 (0.93-1.13)
rs72697297	14	93069989	C	T	0.180218	0.98 (0.97-0.99)	1.05 (0.94-1.16)
rs6575340	14	94023972	A	G	0.637007	1.02 (1.01-1.02)	0.96 (0.88-1.04)
rs2991519	14	102189932	C	A	0.949732	1.03 (1.02-1.05)	1.10 (0.89-1.35)
rs3803286	14	103246470	G	A	0.667004	0.98 (0.98-0.99)	0.88 (0.80-0.95)
rs8042404	15	31680016	A	G	0.270971	1.02 (1.01-1.02)	1.02 (0.93-1.12)
rs11857221	15	47749434	A	C	0.396785	1.01 (1.01-1.02)	0.99 (0.91-1.08)
rs979259	15	51959430	G	A	0.584734	0.99 (0.98-0.99)	0.99 (0.92-1.08)
rs76095247	15	66593468	C	A	0.239515	0.98 (0.98-0.99)	1.03 (0.94-1.13)
rs12901071	15	67370389	G	A	0.335838	1.02 (1.01-1.02)	1.00 (0.92-1.09)
rs16951304	15	68089618	C	T	0.20572	0.97 (0.97-0.98)	1.01 (0.91-1.11)
rs2415142	15	73431600	G	T	0.548701	1.02 (1.01-1.02)	1.02 (0.94-1.11)
rs17188111	15	74101405	C	A	0.480905	0.99 (0.98-0.99)	1.01 (0.93-1.09)
rs11856579	15	78012688	A	G	0.267626	0.98 (0.98-0.99)	1.02 (0.92-1.12)
rs117959127	15	80987675	T	G	0.29591	0.98 (0.98-0.99)	1.05 (0.96-1.15)
rs899927	15	84561879	T	C	0.322335	1.01 (1.01-1.02)	1.03 (0.94-1.12)
rs2135877	15	84663107	G	A	0.326561	1.03 (1.02-1.03)	1.00 (0.92-1.08)
rs7498044	15	92573639	A	G	0.218761	0.98 (0.98-0.99)	0.96 (0.87-1.06)
rs56803094	15	99222509	G	A	0.227321	0.98 (0.98-0.99)	1.00 (0.91-1.10)
rs4966019	15	99274326	T	C	0.640419	0.99 (0.98-0.99)	1.01 (0.93-1.10)
rs62032886	16	369139	C	G	0.162847	0.98 (0.97-0.99)	1.00 (0.89-1.13)
rs4785955	16	4297651	T	G	0.211857	1.02 (1.01-1.02)	0.97 (0.88-1.08)
rs28375268	16	4949528	T	G	0.647188	0.98 (0.98-0.99)	0.96 (0.88-1.04)
rs9652638	16	6498714	T	C	0.503245	0.99 (0.98-0.99)	1.02 (0.94-1.10)
rs4780887	16	20393562	A	C	0.506783	0.99 (0.98-0.99)	1.05 (0.97-1.14)
rs12923476	16	24798079	A	G	0.255497	0.98 (0.97-0.98)	0.94 (0.86-1.03)
rs62037365	16	28868962	G	C	0.402025	1.03 (1.03-1.04)	1.06 (0.98-1.15)
rs8059619	16	29925445	T	C	0.54997	1.02 (1.01-1.02)	0.99 (0.91-1.07)
rs4889606	16	31011183	G	A	0.375802	0.98 (0.97-0.98)	1.02 (0.94-1.11)
rs11642015	16	53802494	T	C	0.402082	1.05 (1.05-1.06)	1.01 (0.93-1.09)
rs73622719	16	54270077	A	G	0.0531446	1.03 (1.02-1.04)	0.92 (0.78-1.10)
rs9940346	16	64716851	C	T	0.502137	1.01 (1.01-1.02)	1.02 (0.94-1.10)
rs74886619	16	69202908	G	A	0.031987	0.96 (0.95-0.97)	1.10 (0.87-1.40)
rs8051062	16	69551473	C	T	0.57823	0.98 (0.97-0.98)	1.05 (0.96-1.13)
rs7203957	16	71436399	A	G	0.725596	1.02 (1.01-1.02)	1.00 (0.92-1.10)
rs756717	16	72996162	A	G	0.399136	0.99 (0.98-0.99)	1.07 (0.99-1.16)
rs4411525	16	74595502	C	A	0.396337	0.99 (0.98-0.99)	1.05 (0.97-1.14)
rs7206608	16	82872628	G	C	0.323	1.02 (1.01-1.02)	1.02 (0.93-1.11)
rs4790841	17	1835482	T	C	0.154951	0.97 (0.96-0.98)	1.00 (0.89-1.12)
rs8074454	17	3981148	C	G	0.327582	1.01 (1.01-1.02)	0.98 (0.90-1.07)
[truncated: 1,049 more rows]

## Sheet: Supp. Table S3
Supplementary Table S3: Results of MR-Egger analyses of potential bias in causal estimates.
	Causal estimate from MR-Egger slope		MR-Egger intercept
Obesity-related trait	OR (95% CI)	P-value	Intercept	SE	P-value
BMI	0.93 (0.51-1.71)	0.824886	0.00467048	0.00446328	0.29564
BMR	1.01 (0.63-1.63)	0.959325	0.000338864	0.00521205	0.948181
Body fat percentage	1.30 (0.56-3.01)	0.538513	-0.000443664	0.00794359	0.955486
DBP	0.95 (0.28-3.16)	0.926841	0.002564	0.0119239	0.829949
Fasting glucose	0.98 (0.52-1.85)	0.954219	0.00344946	0.0175675	0.84592
HDL	0.95 (0.68-1.34)	0.781114	0.00666475	0.00899802	0.462489
LDL	1.08 (0.58-1.99)	0.813616	-0.00507867	0.0181911	0.783471
SBP	0.73 (0.24-2.17)	0.568928	0.00742083	0.0106814	0.487865
Total cholesterol	0.81 (0.22-2.97)	0.755974	0.0186666	0.0214107	0.390985
Triglycerides	0.70 (0.35-1.42)	0.337682	0.0115859	0.017675	0.520919
Waist circumference	1.58 (0.68-3.65)	0.287868	-0.00594328	0.00803696	0.460085

## Sheet: Supp. Table S4
Supplementary Table S4: Results of leave-one-out MR-Egger regression analyses for BMI and risk of meningioma.
Left out SNP	OR (95% CI)	P-value
rs663129	1.06 (0.57-2.00)	0.845611
rs11713193	0.99 (0.54-1.83)	0.986395
rs6265	0.99 (0.54-1.83)	0.980413
rs8047395	0.98 (0.51-1.87)	0.951333
rs2122042	0.97 (0.53-1.79)	0.933992
rs16851483	0.97 (0.53-1.79)	0.930469
rs17066842	0.97 (0.52-1.79)	0.912125
rs11191548	0.97 (0.53-1.77)	0.908683
rs543874	0.96 (0.52-1.79)	0.905963
rs17405819	0.96 (0.52-1.77)	0.900937
rs2075650	0.96 (0.52-1.77)	0.899312
rs12189178	0.96 (0.52-1.76)	0.894939
rs17391694	0.96 (0.52-1.76)	0.888271
rs11671664	0.96 (0.52-1.75)	0.883281
rs6545709	0.95 (0.52-1.75)	0.878926
rs1993709	0.95 (0.52-1.75)	0.877397
rs732841	0.95 (0.52-1.75)	0.872656
rs3800229	0.95 (0.52-1.75)	0.872473
rs1320903	0.95 (0.52-1.74)	0.868246
rs889398	0.95 (0.52-1.74)	0.867806
rs1021066	0.95 (0.52-1.74)	0.865229
rs11119208	0.95 (0.52-1.74)	0.864822
rs1227247	0.95 (0.52-1.74)	0.863916
rs7871866	0.95 (0.52-1.74)	0.86376
rs6692586	0.95 (0.52-1.74)	0.863229
rs1496742	0.95 (0.52-1.74)	0.862126
rs427943	0.95 (0.52-1.74)	0.861884
rs11904490	0.95 (0.52-1.74)	0.861338
rs11577179	0.95 (0.52-1.74)	0.860578
rs9688431	0.95 (0.52-1.74)	0.860543
rs2143624	0.95 (0.52-1.74)	0.860416
rs17448885	0.95 (0.52-1.74)	0.859919
rs2172211	0.95 (0.52-1.74)	0.85954
rs6827083	0.95 (0.52-1.74)	0.858469
rs2065418	0.95 (0.52-1.73)	0.857327
rs7694732	0.95 (0.52-1.73)	0.857226
rs4237643	0.95 (0.52-1.74)	0.857207
rs13240600	0.95 (0.52-1.73)	0.856451
rs6898812	0.95 (0.52-1.73)	0.856319
rs818524	0.95 (0.52-1.73)	0.856014
rs7560871	0.95 (0.52-1.73)	0.85513
rs10144318	0.94 (0.51-1.73)	0.854019
rs9931967	0.94 (0.51-1.73)	0.853706
rs2836961	0.94 (0.51-1.73)	0.8537
rs8033995	0.94 (0.51-1.73)	0.853546
rs1524277	0.94 (0.51-1.73)	0.853419
rs6545714	0.94 (0.51-1.73)	0.853008
rs2425840	0.94 (0.51-1.73)	0.85273
rs34525648	0.94 (0.51-1.73)	0.852348
rs7557796	0.94 (0.51-1.73)	0.851968
rs7899106	0.94 (0.51-1.73)	0.852203
rs17120344	0.94 (0.51-1.73)	0.851838
rs7567655	0.94 (0.51-1.73)	0.851478
rs6482729	0.94 (0.51-1.73)	0.851176
rs1455137	0.94 (0.51-1.73)	0.851092
rs896183	0.94 (0.51-1.73)	0.850981
rs2053865	0.94 (0.51-1.73)	0.850792
rs1829130	0.94 (0.51-1.73)	0.85018
rs2718786	0.94 (0.51-1.73)	0.850139
rs16833232	0.94 (0.51-1.73)	0.850129
rs1412235	0.94 (0.51-1.73)	0.850347
rs10830452	0.94 (0.51-1.73)	0.849758
rs11611246	0.94 (0.51-1.73)	0.849995
rs12448257	0.94 (0.51-1.73)	0.848952
rs2874800	0.94 (0.51-1.73)	0.848814
rs2119753	0.94 (0.51-1.73)	0.848486
rs2365389	0.94 (0.51-1.73)	0.848047
rs10920678	0.94 (0.51-1.73)	0.848021
rs740157	0.94 (0.51-1.73)	0.847587
rs7805441	0.94 (0.51-1.73)	0.847196
rs1971604	0.94 (0.51-1.73)	0.847187
rs11496125	0.94 (0.51-1.73)	0.84712
rs16942944	0.94 (0.51-1.73)	0.84706
rs2605603	0.94 (0.51-1.73)	0.846882
rs12519652	0.94 (0.51-1.73)	0.846595
rs987237	0.94 (0.51-1.74)	0.84837
rs11066188	0.94 (0.51-1.73)	0.84605
rs10942267	0.94 (0.51-1.73)	0.845636
rs6930066	0.94 (0.51-1.73)	0.845431
rs12779328	0.94 (0.51-1.73)	0.845284
rs2143253	0.94 (0.51-1.73)	0.844963
rs1865989	0.94 (0.51-1.73)	0.844763
rs9397927	0.94 (0.51-1.73)	0.844694
rs2429150	0.94 (0.51-1.73)	0.844525
rs4889606	0.94 (0.51-1.73)	0.844581
rs10514222	0.94 (0.51-1.73)	0.844388
rs12602912	0.94 (0.51-1.73)	0.844287
rs5742914	0.94 (0.51-1.73)	0.843676
rs155510	0.94 (0.51-1.73)	0.843528
rs10243319	0.94 (0.51-1.73)	0.843033
rs9845966	0.94 (0.51-1.72)	0.842723
rs7927156	0.94 (0.51-1.72)	0.842664
rs1840969	0.94 (0.51-1.72)	0.84252
rs2010281	0.94 (0.51-1.72)	0.842381
rs8061382	0.94 (0.51-1.73)	0.842307
rs10058464	0.94 (0.51-1.72)	0.842
rs3845802	0.94 (0.51-1.72)	0.841772
rs12443621	0.94 (0.51-1.72)	0.84179
rs10942476	0.94 (0.51-1.72)	0.841721
rs13267015	0.94 (0.51-1.72)	0.841471
rs1159974	0.94 (0.51-1.72)	0.841452
rs17806379	0.94 (0.51-1.73)	0.841753
rs11096549	0.94 (0.51-1.72)	0.841369
rs7243357	0.94 (0.51-1.72)	0.841407
rs1462496	0.94 (0.51-1.72)	0.841026
rs11001963	0.94 (0.51-1.72)	0.841019
rs11121210	0.94 (0.51-1.72)	0.840831
rs2270778	0.94 (0.51-1.72)	0.840544
rs6497676	0.94 (0.51-1.72)	0.840375
rs7903146	0.94 (0.51-1.72)	0.8402
rs2450444	0.94 (0.51-1.72)	0.840129
rs9644681	0.94 (0.51-1.72)	0.840084
rs9989141	0.94 (0.51-1.72)	0.839934
rs2072518	0.94 (0.51-1.72)	0.839824
rs9408882	0.94 (0.51-1.72)	0.839787
rs13191362	0.94 (0.51-1.72)	0.839746
rs11075489	0.94 (0.51-1.72)	0.839483
rs17094222	0.94 (0.51-1.72)	0.839487
rs6849518	0.94 (0.51-1.72)	0.8391
rs7249143	0.94 (0.51-1.72)	0.838908
rs1955540	0.94 (0.51-1.72)	0.838765
rs1125804	0.94 (0.51-1.72)	0.838584
rs9507983	0.94 (0.51-1.72)	0.838411
rs11581304	0.94 (0.51-1.72)	0.838399
rs6676084	0.94 (0.51-1.72)	0.838343
rs7685048	0.94 (0.51-1.72)	0.838233
rs12369179	0.94 (0.51-1.73)	0.838831
rs4521182	0.94 (0.51-1.72)	0.838148
rs40067	0.94 (0.51-1.72)	0.838342
rs11951673	0.94 (0.51-1.72)	0.837874
rs460799	0.94 (0.51-1.72)	0.837825
rs2923774	0.94 (0.51-1.72)	0.837741
rs16906845	0.94 (0.51-1.72)	0.837663
rs1169091	0.94 (0.51-1.72)	0.837504
rs1730859	0.94 (0.51-1.72)	0.837483
rs6879326	0.94 (0.51-1.72)	0.837496
rs6764533	0.94 (0.51-1.72)	0.837349
rs4740619	0.94 (0.51-1.72)	0.837332
rs10132280	0.94 (0.51-1.72)	0.837434
rs329122	0.94 (0.51-1.72)	0.837055
rs2293605	0.94 (0.51-1.72)	0.836974
rs10197031	0.94 (0.51-1.72)	0.836965
rs4148866	0.94 (0.51-1.72)	0.836795
rs3807875	0.94 (0.51-1.72)	0.836709
rs10198345	0.94 (0.51-1.72)	0.836561
rs7761673	0.94 (0.51-1.72)	0.836475
rs4516268	0.94 (0.51-1.72)	0.836505
rs12468863	0.94 (0.51-1.72)	0.836186
rs9514131	0.94 (0.51-1.72)	0.836159
rs6804842	0.94 (0.51-1.72)	0.836015
rs13072412	0.94 (0.51-1.72)	0.836017
rs1830074	0.94 (0.51-1.72)	0.835915
rs2100814	0.94 (0.51-1.72)	0.835751
rs9904177	0.94 (0.51-1.72)	0.835677
rs7239114	0.94 (0.51-1.72)	0.835633
rs2367112	0.94 (0.51-1.72)	0.835594
rs1885728	0.94 (0.51-1.72)	0.835545
rs4704513	0.94 (0.51-1.72)	0.835411
rs11708733	0.94 (0.51-1.72)	0.835443
rs802460	0.94 (0.51-1.72)	0.835412
rs491711	0.94 (0.51-1.72)	0.835393
rs7929418	0.94 (0.51-1.72)	0.835368
rs12953970	0.94 (0.51-1.72)	0.835202
rs11118308	0.94 (0.51-1.72)	0.835208
rs10923724	0.94 (0.51-1.72)	0.835074
rs591088	0.94 (0.51-1.72)	0.834864
rs12041258	0.94 (0.51-1.72)	0.834791
rs4985155	0.94 (0.51-1.72)	0.83477
rs1361739	0.94 (0.51-1.72)	0.83481
rs1512914	0.94 (0.51-1.72)	0.834744
rs1467693	0.94 (0.51-1.72)	0.834487
rs16871902	0.94 (0.51-1.72)	0.834397
rs2114824	0.94 (0.51-1.72)	0.834387
rs8016771	0.94 (0.51-1.72)	0.834394
rs17069831	0.94 (0.51-1.72)	0.834348
rs13072095	0.94 (0.51-1.72)	0.834327
rs3806116	0.94 (0.51-1.72)	0.834078
rs9538141	0.94 (0.51-1.72)	0.834062
rs7172627	0.94 (0.51-1.72)	0.833992
rs17573940	0.94 (0.51-1.72)	0.833891
rs2448241	0.94 (0.51-1.72)	0.833813
rs1853639	0.94 (0.51-1.72)	0.833778
rs6419734	0.94 (0.51-1.72)	0.833657
rs11251352	0.94 (0.51-1.72)	0.83367
rs298563	0.94 (0.51-1.72)	0.833601
rs11702843	0.94 (0.51-1.72)	0.833585
rs11604688	0.94 (0.51-1.72)	0.833575
rs13266989	0.94 (0.51-1.72)	0.833535
rs2174367	0.94 (0.51-1.72)	0.833463
rs273697	0.94 (0.51-1.72)	0.833475
rs252749	0.94 (0.51-1.72)	0.833411
rs3810291	0.94 (0.51-1.72)	0.833904
rs10460960	0.94 (0.51-1.72)	0.833108
rs9299	0.94 (0.51-1.72)	0.83303
rs17105272	0.94 (0.51-1.72)	0.83304
rs11115176	0.94 (0.51-1.72)	0.832963
rs17424278	0.94 (0.51-1.72)	0.832964
rs9356132	0.94 (0.51-1.72)	0.833007
rs17387761	0.94 (0.51-1.72)	0.832956
rs6921533	0.94 (0.51-1.72)	0.83284
rs12593036	0.94 (0.51-1.72)	0.832672
rs331949	0.94 (0.51-1.72)	0.832662
rs7933205	0.94 (0.51-1.72)	0.832606
rs17636031	0.94 (0.51-1.72)	0.832474
rs7133378	0.94 (0.51-1.72)	0.832467
rs8123881	0.94 (0.51-1.72)	0.832461
rs13227658	0.94 (0.51-1.72)	0.832382
rs10851523	0.94 (0.51-1.72)	0.832351
rs756717	0.94 (0.51-1.72)	0.832279
rs6047046	0.94 (0.51-1.72)	0.832338
rs10889550	0.94 (0.51-1.72)	0.83235
rs1964927	0.94 (0.51-1.72)	0.832238
rs13047416	0.94 (0.51-1.72)	0.832143
rs326889	0.94 (0.51-1.72)	0.831998
rs4989244	0.94 (0.51-1.72)	0.83197
rs1277723	0.94 (0.51-1.72)	0.831971
rs10733051	0.94 (0.51-1.72)	0.831962
rs7636868	0.94 (0.51-1.72)	0.83191
rs7630080	0.94 (0.51-1.72)	0.831771
rs930295	0.94 (0.51-1.72)	0.831906
rs4523610	0.94 (0.51-1.72)	0.831625
rs4556997	0.94 (0.51-1.72)	0.831682
rs9294260	0.94 (0.51-1.72)	0.831551
rs965961	0.94 (0.51-1.72)	0.831555
rs10832778	0.94 (0.51-1.72)	0.831493
rs9530843	0.94 (0.51-1.72)	0.831424
rs7715256	0.94 (0.51-1.72)	0.831429
rs13140079	0.94 (0.51-1.72)	0.831375
rs6019482	0.94 (0.51-1.72)	0.831358
rs12098284	0.94 (0.51-1.72)	0.831266
rs2246012	0.94 (0.51-1.72)	0.83122
rs4077093	0.94 (0.51-1.72)	0.831147
rs1014194	0.94 (0.51-1.72)	0.831005
rs7083450	0.94 (0.51-1.72)	0.830898
rs11629783	0.94 (0.51-1.72)	0.830828
rs16882001	0.94 (0.51-1.72)	0.830952
rs7874154	0.94 (0.51-1.72)	0.830725
rs1668633	0.94 (0.51-1.72)	0.830769
rs9547153	0.94 (0.51-1.72)	0.830767
rs10211055	0.94 (0.51-1.72)	0.830703
rs4745794	0.94 (0.51-1.72)	0.830656
rs2322622	0.94 (0.51-1.72)	0.830696
rs7630302	0.94 (0.51-1.72)	0.830693
rs769051	0.94 (0.51-1.72)	0.830607
rs208015	0.94 (0.51-1.72)	0.831043
rs12564992	0.94 (0.51-1.72)	0.830575
rs12429545	0.94 (0.51-1.72)	0.831042
rs17599948	0.94 (0.51-1.72)	0.830419
rs1431659	0.94 (0.51-1.72)	0.830568
rs1876359	0.94 (0.51-1.72)	0.830406
rs1128249	0.94 (0.51-1.72)	0.83039
rs2271189	0.94 (0.51-1.72)	0.830333
rs4820408	0.94 (0.51-1.72)	0.830267
rs7565976	0.94 (0.51-1.72)	0.830242
rs17327461	0.94 (0.51-1.72)	0.83022
rs17538472	0.94 (0.51-1.72)	0.830195
rs2235564	0.94 (0.51-1.72)	0.830153
rs9458814	0.94 (0.51-1.72)	0.830093
rs577525	0.94 (0.51-1.72)	0.830094
rs925421	0.94 (0.51-1.72)	0.829992
rs483752	0.94 (0.51-1.72)	0.829891
rs11790280	0.94 (0.51-1.72)	0.82988
rs17531363	0.94 (0.51-1.72)	0.829825
rs6591407	0.94 (0.51-1.72)	0.829806
rs10915840	0.94 (0.51-1.72)	0.829767
rs17099623	0.94 (0.51-1.72)	0.829585
rs2357760	0.94 (0.51-1.72)	0.829523
rs10071816	0.94 (0.51-1.72)	0.829442
rs6548221	0.94 (0.51-1.72)	0.82937
rs7181498	0.94 (0.51-1.72)	0.829376
rs7788008	0.94 (0.51-1.72)	0.829331
rs3209570	0.94 (0.51-1.72)	0.829306
rs2850969	0.94 (0.51-1.72)	0.829198
rs420158	0.94 (0.51-1.72)	0.829181
rs999889	0.94 (0.51-1.72)	0.829152
rs10176705	0.94 (0.51-1.72)	0.829076
rs6477694	0.94 (0.51-1.72)	0.829047
rs2467210	0.94 (0.51-1.72)	0.828959
rs7235563	0.94 (0.51-1.72)	0.828993
rs217433	0.94 (0.51-1.72)	0.828803
rs7826312	0.94 (0.51-1.72)	0.828804
rs6445538	0.94 (0.51-1.72)	0.828743
rs2035831	0.94 (0.51-1.72)	0.828752
rs263041	0.94 (0.51-1.72)	0.828714
rs10263780	0.94 (0.51-1.72)	0.828708
rs10878946	0.94 (0.51-1.72)	0.828655
rs17001561	0.94 (0.51-1.71)	0.828577
rs12675063	0.94 (0.51-1.71)	0.828493
rs1402025	0.94 (0.51-1.71)	0.828464
rs12022461	0.94 (0.51-1.71)	0.828458
rs2185027	0.94 (0.51-1.71)	0.828392
rs12035149	0.94 (0.51-1.71)	0.828248
rs2717926	0.94 (0.51-1.72)	0.828257
rs1409818	0.94 (0.51-1.71)	0.828212
rs10732321	0.94 (0.51-1.71)	0.828161
rs11738695	0.94 (0.51-1.72)	0.828223
rs12762034	0.94 (0.51-1.72)	0.828236
rs13298062	0.93 (0.51-1.71)	0.82806
rs7760082	0.93 (0.51-1.71)	0.828033
rs16916303	0.93 (0.51-1.71)	0.827995
rs4148155	0.93 (0.51-1.71)	0.828029
rs2170382	0.93 (0.51-1.71)	0.827917
rs11150911	0.93 (0.51-1.71)	0.827863
rs10099330	0.93 (0.51-1.71)	0.827867
rs2837398	0.93 (0.51-1.71)	0.827847
rs1526665	0.93 (0.51-1.71)	0.827823
rs12101393	0.93 (0.51-1.71)	0.827777
rs13012099	0.93 (0.51-1.71)	0.827743
rs6661316	0.93 (0.51-1.71)	0.827775
rs1584121	0.93 (0.51-1.71)	0.827709
rs1634350	0.93 (0.51-1.71)	0.827622
rs934515	0.93 (0.51-1.71)	0.827641
rs1541928	0.93 (0.51-1.71)	0.827575
rs340025	0.93 (0.51-1.71)	0.827511
rs13380104	0.93 (0.51-1.71)	0.827486
rs7235205	0.93 (0.51-1.71)	0.827459
rs4802778	0.93 (0.51-1.71)	0.827487
rs7730898	0.93 (0.51-1.71)	0.827482
rs610634	0.93 (0.51-1.71)	0.82735
rs4722398	0.93 (0.51-1.71)	0.827321
rs4132228	0.93 (0.51-1.71)	0.827304
rs13168288	0.93 (0.51-1.71)	0.827225
rs349088	0.93 (0.51-1.71)	0.827218
rs6479905	0.93 (0.51-1.71)	0.827113
rs7117238	0.93 (0.51-1.71)	0.827051
rs6864049	0.93 (0.51-1.71)	0.827051
rs7802342	0.93 (0.51-1.71)	0.827041
rs905938	0.93 (0.51-1.71)	0.827031
rs1330052	0.93 (0.51-1.71)	0.827001
rs12148330	0.93 (0.51-1.71)	0.826989
rs223051	0.93 (0.51-1.71)	0.826991
rs1956153	0.93 (0.51-1.71)	0.826931
rs17608150	0.93 (0.51-1.71)	0.826901
rs9814633	0.93 (0.51-1.71)	0.826864
rs9571687	0.93 (0.51-1.71)	0.826855
rs1522569	0.93 (0.51-1.71)	0.826871
rs7640424	0.93 (0.51-1.71)	0.826826
rs1199334	0.93 (0.51-1.71)	0.826814
rs1420341	0.93 (0.51-1.71)	0.826785
rs811054	0.93 (0.51-1.71)	0.826777
rs10904675	0.93 (0.51-1.71)	0.826789
rs9349239	0.93 (0.51-1.71)	0.826778
rs11739877	0.93 (0.51-1.71)	0.826701
rs4886869	0.93 (0.51-1.71)	0.826744
rs294704	0.93 (0.51-1.71)	0.82665
rs12044597	0.93 (0.51-1.71)	0.82659
rs1521806	0.93 (0.51-1.71)	0.82655
rs7206608	0.93 (0.51-1.71)	0.826491
rs10929925	0.93 (0.51-1.71)	0.826475
rs7206395	0.93 (0.51-1.71)	0.826478
rs7313220	0.93 (0.51-1.71)	0.82638
rs11538	0.93 (0.51-1.71)	0.826339
rs11677541	0.93 (0.51-1.71)	0.826292
rs1625427	0.93 (0.51-1.71)	0.826275
rs13159555	0.93 (0.51-1.71)	0.826226
rs3744017	0.93 (0.51-1.71)	0.826208
rs2815324	0.93 (0.51-1.71)	0.826183
rs6877851	0.93 (0.51-1.71)	0.826125
rs1371108	0.93 (0.51-1.71)	0.82613
rs12651833	0.93 (0.51-1.71)	0.826122
rs11855853	0.93 (0.51-1.71)	0.826087
rs857601	0.93 (0.51-1.71)	0.826086
rs284227	0.93 (0.51-1.71)	0.826033
rs4717623	0.93 (0.51-1.71)	0.826011
rs2470520	0.93 (0.51-1.71)	0.826005
rs1158805	0.93 (0.51-1.71)	0.825924
rs13263601	0.93 (0.51-1.71)	0.825909
rs7024334	0.93 (0.51-1.71)	0.825893
rs12439798	0.93 (0.51-1.71)	0.825841
rs12888545	0.93 (0.51-1.71)	0.825803
rs7599312	0.93 (0.51-1.71)	0.82584
rs2907948	0.93 (0.51-1.71)	0.825768
rs1241986	0.93 (0.51-1.71)	0.825762
rs7770443	0.93 (0.51-1.71)	0.82573
rs1928295	0.93 (0.51-1.71)	0.825682
rs2282231	0.93 (0.51-1.71)	0.825695
rs12680842	0.93 (0.51-1.71)	0.825658
rs7578575	0.93 (0.51-1.71)	0.825627
rs10438964	0.93 (0.51-1.71)	0.825628
rs2001651	0.93 (0.51-1.71)	0.825591
rs3819811	0.93 (0.51-1.71)	0.825613
rs7716275	0.93 (0.51-1.71)	0.825556
rs16932761	0.93 (0.51-1.71)	0.82551
rs10768994	0.93 (0.51-1.71)	0.825484
rs7674623	0.93 (0.51-1.71)	0.825434
rs17201143	0.93 (0.51-1.71)	0.825483
rs901630	0.93 (0.51-1.71)	0.825424
rs7573263	0.93 (0.51-1.71)	0.825393
rs7683836	0.93 (0.51-1.71)	0.82541
rs249292	0.93 (0.51-1.71)	0.825392
rs3849570	0.93 (0.51-1.71)	0.825368
rs17171818	0.93 (0.51-1.71)	0.825367
rs11889536	0.93 (0.51-1.71)	0.825417
rs7869771	0.93 (0.51-1.71)	0.825352
rs7607369	0.93 (0.51-1.71)	0.82536
rs2832283	0.93 (0.51-1.71)	0.825358
rs6850639	0.93 (0.51-1.71)	0.825302
rs6690764	0.93 (0.51-1.71)	0.825272
rs1048932	0.93 (0.51-1.71)	0.825274
rs11945861	0.93 (0.51-1.71)	0.825248
rs535533	0.93 (0.51-1.71)	0.825297
rs10838465	0.93 (0.51-1.71)	0.825213
rs215634	0.93 (0.51-1.71)	0.8252
rs10146527	0.93 (0.51-1.71)	0.825176
rs13425435	0.93 (0.51-1.71)	0.825166
rs7536433	0.93 (0.51-1.71)	0.825155
rs1658820	0.93 (0.51-1.71)	0.825124
rs7186893	0.93 (0.51-1.71)	0.825115
rs7925748	0.93 (0.51-1.71)	0.8251
rs9817583	0.93 (0.51-1.71)	0.825077
rs1503526	0.93 (0.51-1.71)	0.825066
rs11753081	0.93 (0.51-1.71)	0.825063
rs16867703	0.93 (0.51-1.71)	0.825049
rs995258	0.93 (0.51-1.71)	0.825033
rs845084	0.93 (0.51-1.71)	0.824982
rs6903387	0.93 (0.51-1.71)	0.824975
rs10009336	0.93 (0.51-1.71)	0.824956
rs356443	0.93 (0.51-1.71)	0.824945
rs11781222	0.93 (0.51-1.71)	0.824954
rs17767510	0.93 (0.51-1.71)	0.824944
rs3764835	0.93 (0.51-1.71)	0.824927
rs11792311	0.93 (0.51-1.71)	0.824924
All	0.93 (0.51-1.71)	0.824886
rs4372836	0.93 (0.51-1.71)	0.824882
rs538579	0.93 (0.51-1.71)	0.824861
rs2875762	0.93 (0.51-1.71)	0.824856
rs4012234	0.93 (0.51-1.71)	0.824854
rs2228213	0.93 (0.51-1.71)	0.824852
rs733594	0.93 (0.51-1.71)	0.824845
rs11736228	0.93 (0.51-1.71)	0.824841
rs3736485	0.93 (0.51-1.71)	0.824838
rs1865341	0.93 (0.51-1.71)	0.824835
rs653264	0.93 (0.51-1.71)	0.824892
rs9540493	0.93 (0.51-1.71)	0.824821
rs4677812	0.93 (0.51-1.71)	0.824817
rs4523552	0.93 (0.51-1.71)	0.824809
rs823074	0.93 (0.51-1.71)	0.824798
rs962796	0.93 (0.51-1.71)	0.824753
rs11138313	0.93 (0.51-1.71)	0.824772
rs6138482	0.93 (0.51-1.71)	0.824745
rs3769948	0.93 (0.51-1.71)	0.824739
rs7987314	0.93 (0.51-1.71)	0.82472
rs2195086	0.93 (0.51-1.71)	0.82472
rs7652415	0.93 (0.51-1.71)	0.82468
rs2809395	0.93 (0.51-1.71)	0.824676
rs4864201	0.93 (0.51-1.71)	0.82464
rs2274550	0.93 (0.51-1.71)	0.824611
rs1608445	0.93 (0.51-1.71)	0.824665
rs13292976	0.93 (0.51-1.71)	0.824585
rs12599449	0.93 (0.51-1.71)	0.82452
rs9318380	0.93 (0.51-1.71)	0.824508
rs7323827	0.93 (0.51-1.71)	0.824547
rs7844647	0.93 (0.51-1.71)	0.824469
rs7421089	0.93 (0.51-1.71)	0.824454
rs2440452	0.93 (0.51-1.71)	0.824435
rs11056875	0.93 (0.51-1.71)	0.824433
rs13290794	0.93 (0.51-1.71)	0.824408
rs10007906	0.93 (0.51-1.71)	0.824408
rs2190788	0.93 (0.51-1.71)	0.824405
rs6023633	0.93 (0.51-1.71)	0.824405
rs16846136	0.93 (0.51-1.71)	0.824394
rs10145461	0.93 (0.51-1.71)	0.824328
rs2246664	0.93 (0.51-1.71)	0.824317
rs6564360	0.93 (0.51-1.71)	0.824317
rs1911746	0.93 (0.51-1.71)	0.824323
rs2731277	0.93 (0.51-1.71)	0.824296
rs13110266	0.93 (0.51-1.71)	0.82427
rs8081039	0.93 (0.51-1.71)	0.824314
rs17757975	0.93 (0.51-1.71)	0.824212
rs12439829	0.93 (0.51-1.71)	0.824245
rs3005710	0.93 (0.51-1.71)	0.824207
rs7217226	0.93 (0.51-1.71)	0.824164
rs329651	0.93 (0.51-1.71)	0.824168
rs6014523	0.93 (0.51-1.71)	0.824154
rs7973955	0.93 (0.51-1.71)	0.824152
rs7780752	0.93 (0.51-1.71)	0.824131
rs1365466	0.93 (0.51-1.71)	0.824121
rs1436344	0.93 (0.51-1.71)	0.824102
rs17203016	0.93 (0.51-1.71)	0.824102
rs1937684	0.93 (0.51-1.71)	0.824109
rs769674	0.93 (0.51-1.71)	0.824064
rs12477088	0.93 (0.51-1.71)	0.824038
rs1485038	0.93 (0.51-1.71)	0.824024
rs10971721	0.93 (0.51-1.71)	0.824081
rs6936016	0.93 (0.51-1.71)	0.824029
rs784257	0.93 (0.51-1.71)	0.823944
rs6807940	0.93 (0.51-1.71)	0.824007
rs12422552	0.93 (0.51-1.71)	0.823925
rs3813680	0.93 (0.51-1.71)	0.823909
rs4759075	0.93 (0.51-1.71)	0.823932
rs16940823	0.93 (0.51-1.71)	0.823879
rs1891215	0.93 (0.51-1.71)	0.823852
rs6759670	0.93 (0.51-1.71)	0.823844
rs10962549	0.93 (0.51-1.71)	0.823903
rs17070809	0.93 (0.51-1.71)	0.823798
rs10795422	0.93 (0.51-1.71)	0.823795
rs3814883	0.93 (0.51-1.71)	0.824237
rs13417156	0.93 (0.51-1.71)	0.823788
rs1035010	0.93 (0.51-1.71)	0.823778
rs17720922	0.93 (0.51-1.71)	0.823768
rs1045411	0.93 (0.51-1.71)	0.82376
rs4920608	0.93 (0.51-1.71)	0.82378
rs10779751	0.93 (0.51-1.71)	0.823749
rs4663629	0.93 (0.51-1.71)	0.823745
rs2283093	0.93 (0.51-1.71)	0.82374
rs13201877	0.93 (0.51-1.71)	0.823728
rs1187352	0.93 (0.51-1.71)	0.823715
rs13184896	0.93 (0.51-1.71)	0.823625
rs774211	0.93 (0.51-1.71)	0.823625
rs1941697	0.93 (0.51-1.71)	0.823617
rs4653017	0.93 (0.51-1.71)	0.823604
rs2023878	0.93 (0.51-1.71)	0.82362
rs10433609	0.93 (0.51-1.71)	0.823596
rs1784460	0.93 (0.51-1.71)	0.823581
rs16966801	0.93 (0.51-1.71)	0.82358
rs10975933	0.93 (0.51-1.71)	0.823579
rs1150659	0.93 (0.51-1.71)	0.82356
rs8071182	0.93 (0.51-1.71)	0.823556
rs2023671	0.93 (0.51-1.71)	0.823556
rs12705977	0.93 (0.51-1.71)	0.823516
rs9426003	0.93 (0.51-1.71)	0.823532
rs8192675	0.93 (0.51-1.71)	0.823505
rs6121381	0.93 (0.51-1.71)	0.823456
rs1951455	0.93 (0.51-1.71)	0.823434
rs9296723	0.93 (0.51-1.71)	0.823476
rs6804181	0.93 (0.51-1.71)	0.823412
rs9814557	0.93 (0.51-1.71)	0.823454
rs1020548	0.93 (0.51-1.71)	0.823365
rs3852012	0.93 (0.51-1.71)	0.823314
rs3007105	0.93 (0.51-1.71)	0.82323
rs248139	0.93 (0.51-1.71)	0.823199
rs1399471	0.93 (0.51-1.71)	0.823112
rs6968554	0.93 (0.51-1.71)	0.82317
rs4916229	0.93 (0.51-1.71)	0.823125
rs7195386	0.93 (0.51-1.71)	0.82305
rs7006629	0.93 (0.51-1.71)	0.823023
rs9964756	0.93 (0.51-1.71)	0.823
rs7164727	0.93 (0.51-1.71)	0.823062
rs6548834	0.93 (0.51-1.71)	0.822933
rs17820822	0.93 (0.51-1.71)	0.822934
rs1899898	0.93 (0.51-1.71)	0.822932
rs4888165	0.93 (0.51-1.71)	0.822898
rs559267	0.93 (0.51-1.71)	0.822896
rs2616192	0.93 (0.51-1.71)	0.822872
rs3766430	0.93 (0.51-1.71)	0.822875
rs9650755	0.93 (0.51-1.71)	0.822856
rs4676084	0.93 (0.51-1.71)	0.822865
rs3851083	0.93 (0.51-1.71)	0.822845
rs40245	0.93 (0.51-1.71)	0.822794
rs1154659	0.93 (0.51-1.71)	0.822758
rs6574695	0.93 (0.51-1.71)	0.822734
rs3930349	0.93 (0.51-1.71)	0.822674
rs9522285	0.93 (0.51-1.71)	0.822667
rs159032	0.93 (0.51-1.71)	0.822652
rs424539	0.93 (0.51-1.71)	0.822656
rs4796243	0.93 (0.51-1.71)	0.822556
rs4858193	0.93 (0.51-1.71)	0.822503
rs1452075	0.93 (0.51-1.71)	0.822487
rs6471941	0.93 (0.51-1.71)	0.822483
rs4814512	0.93 (0.51-1.71)	0.822442
rs13063194	0.93 (0.51-1.71)	0.822415
rs7615297	0.93 (0.51-1.71)	0.822386
rs6777784	0.93 (0.51-1.71)	0.82242
rs3844598	0.93 (0.51-1.71)	0.82244
rs2029331	0.93 (0.51-1.71)	0.822326
rs2162524	0.93 (0.51-1.71)	0.822342
rs779206	0.93 (0.51-1.71)	0.82226
rs29941	0.93 (0.51-1.71)	0.822256
rs11089885	0.93 (0.51-1.71)	0.822295
rs9326846	0.93 (0.51-1.71)	0.822249
rs12922346	0.93 (0.51-1.71)	0.822152
rs4711986	0.93 (0.51-1.71)	0.822134
rs11165643	0.93 (0.51-1.71)	0.822285
rs17551974	0.93 (0.51-1.71)	0.822109
rs223391	0.93 (0.51-1.71)	0.822102
rs6781254	0.93 (0.51-1.71)	0.822038
rs7181610	0.93 (0.51-1.71)	0.821984
rs12905439	0.93 (0.51-1.71)	0.821943
rs4430672	0.93 (0.51-1.71)	0.821886
rs12629015	0.93 (0.51-1.71)	0.821865
rs954018	0.93 (0.51-1.71)	0.821862
rs3926926	0.93 (0.51-1.71)	0.821793
rs2289379	0.93 (0.51-1.71)	0.821778
rs6713781	0.93 (0.51-1.71)	0.821771
rs2733287	0.93 (0.51-1.71)	0.821773
rs16943356	0.93 (0.51-1.71)	0.821779
rs7519259	0.93 (0.51-1.71)	0.821722
rs7102454	0.93 (0.51-1.71)	0.82173
rs1336486	0.93 (0.51-1.71)	0.821666
rs12206564	0.93 (0.51-1.71)	0.821683
rs11635675	0.93 (0.51-1.71)	0.821618
rs17446091	0.93 (0.51-1.71)	0.821539
rs6738445	0.93 (0.51-1.71)	0.821532
rs6841761	0.93 (0.51-1.71)	0.82152
rs10908197	0.93 (0.51-1.71)	0.821503
rs10499275	0.93 (0.51-1.71)	0.821492
rs1007934	0.93 (0.51-1.71)	0.821485
rs2281819	0.93 (0.51-1.71)	0.82149
rs1465900	0.93 (0.51-1.71)	0.821447
rs8036040	0.93 (0.51-1.71)	0.821468
rs12519552	0.93 (0.51-1.71)	0.821422
rs3807566	0.93 (0.51-1.71)	0.821345
rs506338	0.93 (0.51-1.71)	0.821307
rs4877313	0.93 (0.51-1.71)	0.821274
rs7607351	0.93 (0.51-1.71)	0.82126
rs1006353	0.93 (0.51-1.71)	0.821192
rs9489622	0.93 (0.51-1.71)	0.821217
rs472611	0.93 (0.51-1.71)	0.821215
rs7220138	0.93 (0.51-1.71)	0.821144
rs559231	0.93 (0.51-1.71)	0.821128
rs7925214	0.93 (0.51-1.71)	0.821106
rs1304070	0.93 (0.51-1.71)	0.821082
rs4518345	0.93 (0.51-1.71)	0.821072
rs6594967	0.93 (0.51-1.71)	0.821084
rs2051559	0.93 (0.51-1.71)	0.821018
rs1421334	0.93 (0.51-1.71)	0.820977
rs1042050	0.93 (0.51-1.71)	0.820953
rs7941030	0.93 (0.51-1.71)	0.820982
rs4911442	0.93 (0.51-1.71)	0.82094
rs961917	0.93 (0.51-1.71)	0.820832
rs2009416	0.93 (0.51-1.71)	0.820718
rs351114	0.93 (0.51-1.71)	0.820721
rs12042959	0.93 (0.51-1.71)	0.820672
rs2427453	0.93 (0.51-1.71)	0.820689
rs4700646	0.93 (0.51-1.71)	0.820692
rs12449219	0.93 (0.51-1.71)	0.820656
rs7123876	0.93 (0.51-1.71)	0.820659
rs10497810	0.93 (0.51-1.71)	0.820617
rs12299814	0.93 (0.51-1.71)	0.820581
rs7600699	0.93 (0.51-1.71)	0.820555
rs4307239	0.93 (0.51-1.71)	0.820533
rs9367368	0.93 (0.51-1.71)	0.820487
rs17096510	0.93 (0.51-1.71)	0.820464
rs6767619	0.93 (0.51-1.71)	0.820449
rs11915371	0.93 (0.51-1.71)	0.820434
rs827092	0.93 (0.51-1.71)	0.820428
rs12904761	0.93 (0.51-1.71)	0.820431
rs3902951	0.93 (0.51-1.71)	0.820375
rs4639527	0.93 (0.51-1.71)	0.820359
rs6504165	0.93 (0.51-1.71)	0.820308
rs8070454	0.93 (0.51-1.71)	0.82023
rs17535749	0.93 (0.51-1.71)	0.82011
rs13432055	0.93 (0.51-1.71)	0.820041
rs487060	0.93 (0.51-1.71)	0.81998
rs1117080	0.93 (0.51-1.71)	0.819956
rs1990573	0.93 (0.51-1.71)	0.819904
rs1430387	0.93 (0.51-1.71)	0.81989
rs1899689	0.93 (0.51-1.71)	0.819877
rs7334078	0.93 (0.51-1.71)	0.81986
rs16907751	0.93 (0.51-1.71)	0.819824
rs1657930	0.93 (0.51-1.71)	0.819733
rs6606686	0.93 (0.51-1.71)	0.819676
rs4682718	0.93 (0.51-1.71)	0.819663
rs6561710	0.93 (0.51-1.71)	0.819687
rs7730004	0.93 (0.51-1.71)	0.819563
rs4936175	0.93 (0.51-1.71)	0.81955
rs1528435	0.93 (0.51-1.71)	0.819511
rs13250058	0.93 (0.51-1.71)	0.81952
rs4954638	0.93 (0.51-1.71)	0.819487
rs1158684	0.93 (0.51-1.71)	0.819533
rs7551507	0.93 (0.51-1.71)	0.819549
rs11173522	0.93 (0.51-1.71)	0.819382
rs6235	0.93 (0.51-1.71)	0.819411
rs7009017	0.93 (0.51-1.71)	0.81934
rs17681708	0.93 (0.51-1.71)	0.819302
rs4673553	0.93 (0.51-1.71)	0.819223
rs2169399	0.93 (0.51-1.71)	0.819243
rs6901756	0.93 (0.51-1.71)	0.819194
rs998732	0.93 (0.51-1.71)	0.819156
rs10259786	0.93 (0.51-1.71)	0.819042
rs6707445	0.93 (0.51-1.71)	0.818949
rs11128904	0.93 (0.51-1.71)	0.818979
rs12989476	0.93 (0.51-1.71)	0.818863
rs8089514	0.93 (0.51-1.71)	0.818835
rs10745785	0.93 (0.51-1.71)	0.818847
rs6461115	0.93 (0.51-1.71)	0.81874
rs784944	0.93 (0.51-1.71)	0.818735
rs7865157	0.93 (0.51-1.71)	0.818658
rs11138082	0.93 (0.51-1.71)	0.818618
rs2543132	0.93 (0.51-1.71)	0.818541
rs17776719	0.93 (0.51-1.71)	0.818544
rs9318686	0.93 (0.51-1.71)	0.818441
rs11170468	0.93 (0.51-1.71)	0.818386
rs1707322	0.93 (0.51-1.71)	0.81834
rs6056413	0.93 (0.51-1.71)	0.818313
rs4648360	0.93 (0.51-1.71)	0.818146
rs1884389	0.93 (0.51-1.71)	0.81819
rs4858887	0.93 (0.51-1.71)	0.818146
rs2959592	0.93 (0.51-1.71)	0.818147
rs10989568	0.93 (0.51-1.71)	0.818159
rs10269783	0.93 (0.51-1.71)	0.81812
rs12779943	0.93 (0.51-1.71)	0.818185
rs621042	0.93 (0.51-1.71)	0.818053
rs2479958	0.93 (0.51-1.71)	0.817874
rs702820	0.93 (0.51-1.71)	0.817853
rs6561766	0.93 (0.51-1.71)	0.817839
rs8067737	0.93 (0.51-1.71)	0.817818
rs17014375	0.93 (0.51-1.71)	0.817665
rs7025938	0.93 (0.51-1.71)	0.817492
rs10939792	0.93 (0.51-1.71)	0.817468
rs745596	0.93 (0.51-1.71)	0.817429
rs6710871	0.93 (0.51-1.71)	0.817445
rs17236194	0.93 (0.51-1.71)	0.817362
rs213533	0.93 (0.51-1.71)	0.817283
rs7134628	0.93 (0.51-1.71)	0.817295
rs12033257	0.93 (0.51-1.71)	0.817255
rs10883553	0.93 (0.51-1.71)	0.81724
rs10818938	0.93 (0.51-1.71)	0.817178
rs13209872	0.93 (0.51-1.71)	0.817157
rs2304130	0.93 (0.51-1.71)	0.81716
rs12476772	0.93 (0.51-1.71)	0.817027
rs9951893	0.93 (0.51-1.71)	0.816994
rs833831	0.93 (0.51-1.71)	0.816936
rs6852276	0.93 (0.51-1.71)	0.816974
rs4860782	0.93 (0.51-1.71)	0.816839
rs459552	0.93 (0.51-1.71)	0.816751
rs755407	0.93 (0.51-1.71)	0.816743
rs1075901	0.93 (0.51-1.71)	0.816721
rs4722672	0.93 (0.51-1.71)	0.816709
rs2467594	0.93 (0.51-1.71)	0.816667
rs1038088	0.93 (0.51-1.71)	0.816579
rs12776880	0.93 (0.51-1.71)	0.816269
rs2931434	0.93 (0.51-1.71)	0.81627
rs11917965	0.93 (0.51-1.71)	0.816236
rs12032291	0.93 (0.51-1.71)	0.816165
rs11577094	0.93 (0.51-1.71)	0.816179
rs12692596	0.93 (0.51-1.71)	0.816168
rs33485	0.93 (0.51-1.71)	0.816071
rs1941213	0.93 (0.51-1.71)	0.816061
rs852056	0.93 (0.51-1.71)	0.81604
rs10797115	0.93 (0.51-1.71)	0.815922
rs12589208	0.93 (0.51-1.71)	0.815828
rs17272434	0.93 (0.51-1.71)	0.815875
rs6819344	0.93 (0.51-1.71)	0.815786
rs13034320	0.93 (0.51-1.71)	0.815603
rs13001304	0.93 (0.51-1.71)	0.815554
rs2124499	0.93 (0.51-1.71)	0.815481
rs2477017	0.93 (0.51-1.71)	0.815502
rs355777	0.93 (0.51-1.71)	0.81546
rs217671	0.93 (0.51-1.71)	0.815438
rs5751239	0.93 (0.51-1.71)	0.815455
rs881301	0.93 (0.51-1.71)	0.815453
rs765875	0.93 (0.51-1.71)	0.815354
rs7784465	0.93 (0.51-1.71)	0.815347
rs2478879	0.93 (0.51-1.71)	0.815295
rs10408013	0.93 (0.51-1.71)	0.815287
rs2600226	0.93 (0.51-1.71)	0.815269
rs1000940	0.93 (0.51-1.71)	0.81522
rs1884897	0.93 (0.51-1.71)	0.815346
rs4670627	0.93 (0.51-1.71)	0.815266
rs10886017	0.93 (0.51-1.71)	0.815095
rs2527366	0.93 (0.51-1.71)	0.815114
rs849135	0.93 (0.51-1.71)	0.815099
rs7561278	0.93 (0.51-1.71)	0.814997
rs2285178	0.93 (0.51-1.71)	0.814937
rs2161097	0.93 (0.51-1.71)	0.814824
rs9527455	0.93 (0.51-1.71)	0.814724
rs2080454	0.93 (0.51-1.71)	0.81469
rs12454204	0.93 (0.51-1.71)	0.814705
rs1445305	0.93 (0.51-1.71)	0.814536
rs7801551	0.93 (0.51-1.71)	0.814561
rs4912637	0.93 (0.51-1.71)	0.814546
rs12065553	0.93 (0.51-1.71)	0.814468
rs4856794	0.93 (0.51-1.71)	0.814456
rs9965170	0.93 (0.51-1.71)	0.814488
rs2282802	0.93 (0.51-1.71)	0.81421
rs4538727	0.93 (0.51-1.71)	0.814182
rs9806058	0.93 (0.51-1.71)	0.814063
rs936227	0.93 (0.51-1.71)	0.813885
rs11754747	0.93 (0.51-1.70)	0.813675
rs3826705	0.93 (0.51-1.70)	0.813531
rs12448738	0.93 (0.51-1.70)	0.813538
rs10163018	0.93 (0.51-1.70)	0.813539
rs7950748	0.93 (0.51-1.70)	0.813398
rs7601895	0.93 (0.51-1.70)	0.813329
rs17695092	0.93 (0.51-1.70)	0.813216
rs253537	0.93 (0.51-1.70)	0.813063
rs2198679	0.93 (0.51-1.70)	0.812937
rs2820311	0.93 (0.51-1.71)	0.813308
rs17450772	0.93 (0.51-1.70)	0.812873
rs7534091	0.93 (0.51-1.70)	0.812691
rs9827823	0.93 (0.51-1.70)	0.812535
rs2155645	0.93 (0.51-1.70)	0.812418
rs429343	0.93 (0.51-1.70)	0.812316
rs13105058	0.93 (0.51-1.70)	0.812321
rs4936671	0.93 (0.51-1.70)	0.812057
rs4718966	0.93 (0.51-1.70)	0.811879
rs9478671	0.93 (0.51-1.70)	0.811822
rs6449532	0.93 (0.51-1.70)	0.811757
rs1511471	0.93 (0.51-1.70)	0.811737
rs12150665	0.93 (0.51-1.70)	0.811664
rs17019087	0.93 (0.51-1.70)	0.811553
rs8097672	0.93 (0.51-1.70)	0.811514
rs2694047	0.93 (0.51-1.70)	0.811496
rs762147	0.93 (0.51-1.70)	0.811395
rs6448587	0.93 (0.51-1.70)	0.811196
rs12759296	0.93 (0.51-1.70)	0.810908
rs2174307	0.93 (0.51-1.70)	0.810875
rs3811514	0.93 (0.51-1.70)	0.81084
rs1863652	0.93 (0.51-1.70)	0.810796
rs17709991	0.93 (0.51-1.70)	0.810747
rs4985526	0.93 (0.51-1.70)	0.810713
rs10883759	0.93 (0.51-1.70)	0.810622
rs12615778	0.93 (0.51-1.70)	0.81057
rs9388766	0.93 (0.51-1.70)	0.810523
rs1345942	0.93 (0.51-1.70)	0.810057
rs9848399	0.93 (0.51-1.70)	0.810004
rs2160077	0.93 (0.51-1.70)	0.809907
rs2269828	0.93 (0.51-1.70)	0.809773
rs573455	0.93 (0.51-1.70)	0.809797
rs1927790	0.93 (0.51-1.70)	0.809527
rs7748777	0.93 (0.51-1.70)	0.809546
rs11129662	0.93 (0.51-1.70)	0.809403
rs11074446	0.93 (0.51-1.70)	0.809394
rs2317299	0.93 (0.51-1.70)	0.808966
rs9475173	0.93 (0.51-1.70)	0.808963
rs10118866	0.93 (0.51-1.70)	0.808686
rs10842240	0.93 (0.51-1.70)	0.808802
rs7332115	0.93 (0.51-1.70)	0.808472
rs1477199	0.93 (0.51-1.70)	0.808512
rs7488867	0.93 (0.51-1.70)	0.808461
rs12939549	0.93 (0.51-1.70)	0.808309
rs254800	0.93 (0.51-1.70)	0.808254
rs10491182	0.93 (0.51-1.70)	0.808218
rs1982441	0.93 (0.51-1.70)	0.808099
rs17619973	0.93 (0.51-1.70)	0.808065
rs1596299	0.93 (0.51-1.70)	0.807814
rs2890652	0.93 (0.51-1.70)	0.807753
rs2063177	0.93 (0.51-1.70)	0.807659
rs243387	0.93 (0.51-1.70)	0.807548
rs9361779	0.93 (0.51-1.70)	0.807443
rs10765208	0.93 (0.51-1.70)	0.807428
rs10483389	0.93 (0.51-1.70)	0.807706
rs13107325	0.93 (0.50-1.71)	0.808725
rs10481754	0.93 (0.51-1.70)	0.807322
rs4953577	0.93 (0.51-1.70)	0.807229
rs6433243	0.93 (0.51-1.70)	0.806913
rs13153166	0.93 (0.51-1.70)	0.806744
rs7475340	0.93 (0.51-1.70)	0.806691
rs10811901	0.93 (0.51-1.70)	0.806417
rs17056301	0.93 (0.51-1.70)	0.806067
rs12149756	0.93 (0.51-1.70)	0.806028
rs9463175	0.93 (0.51-1.70)	0.805992
rs2744974	0.93 (0.50-1.70)	0.805705
rs17207196	0.93 (0.50-1.70)	0.805189
rs820071	0.93 (0.51-1.70)	0.804819
rs2732275	0.93 (0.50-1.70)	0.804611
rs1852006	0.93 (0.50-1.70)	0.803901
rs1523768	0.93 (0.50-1.70)	0.803785
rs1579557	0.93 (0.50-1.70)	0.803983
rs10510419	0.93 (0.50-1.70)	0.803728
rs4865796	0.93 (0.50-1.70)	0.80364
rs6587552	0.93 (0.50-1.70)	0.803339
rs6985109	0.93 (0.50-1.70)	0.803253
rs11649864	0.93 (0.50-1.70)	0.803169
rs977747	0.93 (0.50-1.70)	0.802725
rs6691857	0.93 (0.50-1.70)	0.802409
rs2481665	0.93 (0.50-1.70)	0.802016
rs1263618	0.93 (0.50-1.70)	0.801847
rs1218822	0.93 (0.50-1.70)	0.801661
rs4906908	0.93 (0.50-1.70)	0.801654
rs1275691	0.93 (0.50-1.70)	0.801603
rs10131890	0.93 (0.50-1.70)	0.801446
rs4082793	0.93 (0.50-1.70)	0.801137
rs2254542	0.92 (0.50-1.70)	0.80086
rs1895957	0.92 (0.50-1.70)	0.800686
rs12630999	0.92 (0.50-1.70)	0.800545
rs11505821	0.92 (0.50-1.70)	0.800088
rs10757826	0.92 (0.50-1.70)	0.799411
rs10759951	0.92 (0.50-1.70)	0.799246
rs12885454	0.92 (0.50-1.70)	0.798924
rs1394879	0.92 (0.50-1.69)	0.798783
rs2279620	0.92 (0.50-1.69)	0.798732
rs2362777	0.92 (0.50-1.69)	0.79871
rs4671328	0.92 (0.50-1.70)	0.799007
rs719802	0.92 (0.50-1.69)	0.798571
rs236527	0.92 (0.50-1.69)	0.798444
rs1296328	0.92 (0.50-1.69)	0.798335
rs10846428	0.92 (0.50-1.69)	0.797818
rs13329567	0.92 (0.50-1.70)	0.797906
rs2423668	0.92 (0.50-1.69)	0.797168
rs825680	0.92 (0.50-1.69)	0.796913
rs4757638	0.92 (0.50-1.69)	0.796794
rs731834	0.92 (0.50-1.69)	0.796534
rs7512146	0.92 (0.50-1.69)	0.796246
rs12446632	0.92 (0.50-1.70)	0.79699
rs1912631	0.92 (0.50-1.69)	0.795399
rs4813619	0.92 (0.50-1.69)	0.795257
rs16965225	0.92 (0.50-1.69)	0.795165
rs323742	0.92 (0.50-1.69)	0.795185
rs1544459	0.92 (0.50-1.69)	0.794609
rs6870983	0.92 (0.50-1.69)	0.793932
rs946824	0.92 (0.50-1.69)	0.793015
rs8088123	0.92 (0.50-1.69)	0.792572
rs138280	0.92 (0.50-1.69)	0.792017
rs1006896	0.92 (0.50-1.69)	0.791391
rs4929923	0.92 (0.50-1.69)	0.791125
rs11079849	0.92 (0.50-1.69)	0.791051
rs1476322	0.92 (0.50-1.69)	0.79077
rs4757144	0.92 (0.50-1.69)	0.790222
rs7144011	0.92 (0.50-1.69)	0.7892
rs2489676	0.92 (0.50-1.69)	0.787337
rs17309825	0.92 (0.50-1.69)	0.786425
rs3887080	0.92 (0.50-1.69)	0.786054
rs6050446	0.92 (0.50-1.68)	0.782238
rs12595158	0.92 (0.50-1.68)	0.782235
rs657452	0.92 (0.50-1.68)	0.780167
rs16903285	0.92 (0.50-1.69)	0.779771
rs972283	0.92 (0.50-1.68)	0.778755
rs1689437	0.92 (0.50-1.68)	0.778557
rs9332817	0.92 (0.50-1.68)	0.778269
rs7124681	0.92 (0.50-1.68)	0.777593
rs4912652	0.92 (0.50-1.68)	0.77607
rs9921416	0.92 (0.50-1.68)	0.77555
rs4482463	0.91 (0.50-1.68)	0.772058
rs7779498	0.91 (0.50-1.68)	0.77014
rs13021737	0.91 (0.49-1.70)	0.764132
rs12964689	0.91 (0.49-1.67)	0.754949
rs10938397	0.91 (0.49-1.67)	0.754442
rs10182181	0.90 (0.49-1.66)	0.734938
rs7138803	0.90 (0.49-1.66)	0.733402
rs7498665	0.90 (0.49-1.65)	0.72421
rs7550711	0.89 (0.48-1.63)	0.698785
rs2307111	0.88 (0.48-1.63)	0.690351
rs9816226	0.86 (0.47-1.59)	0.634317
Leave-one-out analyses sorted by OR.

## Sheet: Supp. Table S5
Supplementary Table S5: Summary of the two meningioma GWAS.
Series	Study centre	Sampling	Cases	Controls
German-GWAS	University of Bonn Medical Center	Cases were individuals who had undergone surgery for meningioma at Department of Neurosurgery, University of Bonn Medical Center, between 1996 and 2008. Controls were healthy individuals from the Heinz Nixdorf Recall study. DNA was extracted from samples using standard methodologies and quantified using PicoGreen (Invitrogen, Carlsbad, USA). Genotyping was performed using Illumina Infinium HD Hum…	834	2103
USA-GWAS	Yale University and University of California, San Francisco	Controls were identified by random digit dialling and from the Genetic Epidemiology Research on Ageing (GERA) cohort from the Kaiser Permanente Research Program on Genes, Environment and Health (RPGEH). Cases were patients with histologically confirmed intracranial meningioma among residents of the states of Connecticut, Massachusetts, North Carolina, Calafornia and Texas. All were diagnosed betw…	772	7720
Total			1606	9823
